# Supplementary material for: Transcriptome Analysis of Low-Temperature-Induced Breaking of Garlic Aerial Bulb Dormancy
Source: Int J Genomics. 2019 Aug 7;2019:9140572. doi: 10.1155/2019/9140572 (PMC6702850; doi:10.1155/2019/9140572)
Supplement: Supplementary Materials — Supplementary data to this article can be found online and in Data Availability. Supplementary Table S1: detailed information of significantly upregulated TFs. [file 9140572.f1.xls]

GeneID	Length	JXD-Expression	JXLT-Expression	log2Ratio(JXLT/JXD)	q-value(Storey et al. 2003)	Up-Down-Regulation(JXLT/JXD)	p-value	Nr	Nt	Swissprot	KEGG	KOG	Interpro	GO
CL573.Contig3_All	8693	105081	4411472.82	5.26029181267888	0	Up	0	NA	NA	NA	NA	NA	PF00978/8.7E-17/RNA dependent RNA polymerase	NA
CL120.Contig2_All	8320	10541.4	2632798.96	7.83299222446185	0	Up	0	NA	NA	NA	NA	NA	PS51657/55.492/(+)RNA virus helicase core domain profile.	NA
CL120.Contig3_All	8321	14188.59	1942807.63	6.96587317593751	0	Up	0	NA	NA	NA	NA	NA	PF01660/9.0E-68/Viral methyltransferase	NA
CL10336.Contig1_All	8362	881	2832721	11.5193640319513	0	Up	0	NA	NA	NA	NA	NA	PF00978/5.0E-15/RNA dependent RNA polymerase	NA
CL161.Contig6_All	8426	168.83	4157513.91	14.4564673421288	0	Up	0	NA	X67135.1/0.0/A.sativum mRNA for Garlic Latent Virus	NA	NA	NA	PF01443/1.5E-57/Viral (Superfamily 1) RNA helicase	NA
CL10336.Contig2_All	8362	494.29	2639453.77	12.2511992140122	0	Up	0	NA	NA	NA	NA	NA	PF00978/5.0E-15/RNA dependent RNA polymerase	NA
Unigene38372_All	863	1088702.5	4297.21	-8.11638862184208	0	Down	0	AAA32646.1/5.37385e-89/I lectin, partial [Allium sativum]	M85172.1/0.0/Allium sativum II lectin (ASAII2) mRNA, 3&apos; end	sp|P83886|ASAL_ALLSA/1e-66/Mannose-specific lectin OS=Allium sativum GN=LECASAL PE=1 SV=3	pda:103713144/9e-10/probable aminodeoxychorismate synthase, chloroplastic; K13950 para-aminobenzoate synthetase [EC:2.6.1.85]	NA	PF01453/4.5E-19/D-mannose binding lectin	NA
CL161.Contig1_All	8373	320.94	2102476.6	12.5461036703657	0	Up	0	NA	X67135.1/0.0/A.sativum mRNA for Garlic Latent Virus	NA	NA	NA	PF01443/1.5E-57/Viral (Superfamily 1) RNA helicase	NA
CL161.Contig3_All	7533	266.38	1981089.24	12.7291256374432	0	Up	0	NA	X67135.1/0.0/A.sativum mRNA for Garlic Latent Virus	NA	NA	NA	PF00978/3.1E-15/RNA dependent RNA polymerase	NA
CL120.Contig1_All	8305	4409.4	880793.07	7.51068210691138	0	Up	0	NA	NA	NA	NA	NA	PF01443/5.6E-58/Viral (Superfamily 1) RNA helicase	NA
CL120.Contig4_All	7938	4532.6	815338.04	7.35952082296161	0	Up	0	NA	NA	NA	NA	NA	PS51657/55.183/(+)RNA virus helicase core domain profile.	NA
Unigene38375_All	840	683634.98	2311.35	-8.33974151259675	0	Down	0	AAA32643.1/2.02205e-93/II lectin, partial [Allium sativum]	M85171.1/0.0/Allium sativum II lectin (ASAII1) mRNA, 3&apos; end	sp|P83886|ASAL_ALLSA/6e-61/Mannose-specific lectin OS=Allium sativum GN=LECASAL PE=1 SV=3	pda:103713144/5e-10/probable aminodeoxychorismate synthase, chloroplastic; K13950 para-aminobenzoate synthetase [EC:2.6.1.85]	NA	PF01453/4.4E-19/D-mannose binding lectin	NA
CL120.Contig5_All	7944	358.01	1130580.3	11.4933811142768	0	Up	0	NA	NA	NA	NA	NA	PS51657/55.492/(+)RNA virus helicase core domain profile.	NA
Unigene38376_All	1310	590783.68	2214.6	-8.19083486296206	0	Down	0	AAA32646.1/0/I lectin, partial [Allium sativum]	M85174.1/0.0/Allium sativum I lectin (LECASAI1) mRNA, 3&apos; end	sp|P83886|ASAL_ALLSA/4e-80/Mannose-specific lectin OS=Allium sativum GN=LECASAL PE=1 SV=3	pda:103713144/2e-09/probable aminodeoxychorismate synthase, chloroplastic; K13950 para-aminobenzoate synthetase [EC:2.6.1.85]	NA	PS50927/19.32/Bulb-type lectin domain profile.	NA
CL161.Contig12_All	8457	77	1558013	14.1730944564433	0	Up	0	NA	NA	NA	NA	NA	PF01660/1.2E-65/Viral methyltransferase	NA
Unigene38374_All	734	415104.2	2239.7	-7.66541906106415	0	Down	0	AAA32643.1/6.45783e-88/II lectin, partial [Allium sativum]	M85172.1/0.0/Allium sativum II lectin (ASAII2) mRNA, 3&apos; end	sp|P83886|ASAL_ALLSA/2e-64/Mannose-specific lectin OS=Allium sativum GN=LECASAL PE=1 SV=3	pda:103713144/2e-10/probable aminodeoxychorismate synthase, chloroplastic; K13950 para-aminobenzoate synthetase [EC:2.6.1.85]	NA	PS50927/19.41/Bulb-type lectin domain profile.	NA
Unigene38371_All	1169	394189.91	1327.24	-8.34571261006622	0	Down	0	AAA32646.1/0/I lectin, partial [Allium sativum]	JX561228.1/0.0/Allium sativum lectin (LECASAI) gene, partial cds	sp|P83886|ASAL_ALLSA/3e-86/Mannose-specific lectin OS=Allium sativum GN=LECASAL PE=1 SV=3	pda:103713144/6e-10/probable aminodeoxychorismate synthase, chloroplastic; K13950 para-aminobenzoate synthetase [EC:2.6.1.85]	NA	SM00108/9.3E-49/Bulb-type mannose-specific lectin	NA
CL2984.Contig12_All	1647	313554.02	1774.02	-7.59694277491743	0	Down	0	AAA32648.1/1.55477e-176/I lectin, partial [Allium sativum]	M85177.1/0.0/Allium sativum I lectin (LECASAI4) mRNA, 3&apos; end	sp|P83886|ASAL_ALLSA/5e-85/Mannose-specific lectin OS=Allium sativum GN=LECASAL PE=1 SV=3	pda:103713144/6e-10/probable aminodeoxychorismate synthase, chloroplastic; K13950 para-aminobenzoate synthetase [EC:2.6.1.85]	NA	SM00108/1.9E-49/Bulb-type mannose-specific lectin	NA
CL161.Contig10_All	5359	180.16	446344.56	11.1432685513278	0	Up	0	NA	X67135.1/0.0/A.sativum mRNA for Garlic Latent Virus	NA	NA	NA	PS51657/21.914/(+)RNA virus helicase core domain profile.	NA
CL2260.Contig8_All	8377	324067.03	47842.51	-2.89132210843387	0	Down	0	NA	NA	NA	NA	NA	PS51492/27.952/Peptidase family C23 domain profile.	NA
CL4398.Contig3_All	1259	380727.59	111352.32	-1.9050223475329	0	Down	0	XP_020250047.1/7.96228e-146/trans-resveratrol di-O-methyltransferase-like [Asparagus officinalis] &gt;ONK55367.1 uncharacterized protein A4U43_UnF4210 [Asparagus officinalis]	NA	sp|Q8GSN1|MOMT_CATRO/6e-97/Myricetin O-methyltransferase OS=Catharanthus roseus PE=1 SV=1	egu:105044075/4e-110/trans-resveratrol di-O-methyltransferase-like; K16040 trans-resveratrol di-O-methyltransferase [EC:2.1.1.240]	At4g35160/2e-55/[R] KOG3178 Hydroxyindole-O-methyltransferase and related SAM-dependent methyltransferases	PF08100/4.0E-16/Dimerisation domain	NA
CL5217.Contig3_All	1850	452260	160230	-1.6284029562451	0	Down	0	AKI87760.1/0/alliinase, partial [Allium sativum] &gt;AKI87761.1 alliinase, partial [Allium sativum]	Z12622.1/0.0/A.sativum mRNA encoding precursor alliinase	sp|Q01594|ALLN1_ALLSA/0.0/Alliin lyase 1 OS=Allium sativum PE=1 SV=1	var:108327681/1e-68/L-tryptophan--pyruvate aminotransferase 1-like; K16903 L-tryptophan---pyruvate aminotransferase [EC:2.6.1.99]	NA	PTHR11751:SF126/7.4E-118/--	NA
CL4398.Contig4_All	1773	346359.72	109642.86	-1.79085413860603	0	Down	0	XP_020250047.1/5.49995e-144/trans-resveratrol di-O-methyltransferase-like [Asparagus officinalis] &gt;ONK55367.1 uncharacterized protein A4U43_UnF4210 [Asparagus officinalis]	NA	sp|Q8GSN1|MOMT_CATRO/3e-94/Myricetin O-methyltransferase OS=Catharanthus roseus PE=1 SV=1	egu:105044074/8e-108/OMT; trans-resveratrol di-O-methyltransferase-like; K16040 trans-resveratrol di-O-methyltransferase [EC:2.1.1.240]	At4g35160/8e-54/[R] KOG3178 Hydroxyindole-O-methyltransferase and related SAM-dependent methyltransferases	PTHR11746/4.9E-129/--	NA
CL21475.Contig1_All	713	134943.13	1570	-6.55683800467108	0	Down	0	AEX55228.1/1.69333e-103/pathogenesis-related protein 1 [Allium sativum]	JN011451.1/0.0/Allium sativum clone CR157-1 pathogenesis-related protein 1 mRNA, complete cds	sp|P07053|PR1B_TOBAC/5e-53/Pathogenesis-related protein 1B OS=Nicotiana tabacum PE=2 SV=1	mus:103975649/2e-64/pathogenesis-related protein 1-like; K13449 pathogenesis-related protein 1	At2g14580/7e-50/[S] KOG3017 Defense-related protein containing SCP domain	PTHR10334/3.0E-81/--	cellular_component:GO:0005576//extracellular region;
CL5217.Contig2_All	1720	344984.76	126407.13	-1.5798496333347	0	Down	0	Q01594.1/0/RecName: Full=Alliin lyase 1; Short=Alliinase-1; AltName: Full=Cysteine sulphoxide lyase 1; Flags: Precursor &gt;CAA78268.1 precursor alliinase [Allium sativum]	Z12622.1/0.0/A.sativum mRNA encoding precursor alliinase	sp|Q01594|ALLN1_ALLSA/0.0/Alliin lyase 1 OS=Allium sativum PE=1 SV=1	var:108327681/2e-82/L-tryptophan--pyruvate aminotransferase 1-like; K16903 L-tryptophan---pyruvate aminotransferase [EC:2.6.1.99]	NA	PTHR11751/1.3E-150/--	NA
CL4423.Contig4_All	1451	119464.03	12891.15	-3.34351826382347	0	Down	0	ALB78113.1/0/putative progesterone 5-beta-reductase [Allium ursinum]	KR817908.1/0.0/Allium ursinum putative progesterone 5-beta-reductase mRNA, complete cds	sp|Q9STX2|VEP1_ARATH/1e-170/3-oxo-Delta(4,5)-steroid 5-beta-reductase OS=Arabidopsis thaliana GN=VEP1 PE=1 SV=1	egr:104416134/2e-08/polygalacturonase; K01184 polygalacturonase [EC:3.2.1.15]	NA	PF01370/1.4E-5/NAD dependent epimerase/dehydratase family	NA
CL16913.Contig4_All	761	5659.75	100645.45	4.02100497005914	0	Up	0	NA	NA	NA	NA	NA	PTHR37389/3.6E-26/--	NA
CL16913.Contig3_All	803	3678	92053.93	4.51409108666383	0	Up	0	NA	NA	NA	NA	NA	PTHR37389/3.6E-26/--	NA
CL2430.Contig3_All	10129	47.12	162027.26	11.6162145542508	0	Up	0	CAH59423.1/2.11278e-154/hypothetical protein, partial [Plantago major]	NA	NA	pavi:110753098/3e-06/probable pre-mRNA-splicing factor ATP-dependent RNA helicase DEAH4; K12818 ATP-dependent RNA helicase DHX8/PRP22 [EC:3.6.4.13]	NA	PF00271/1.8E-13/Helicase conserved C-terminal domain	NA
CL7885.Contig5_All	869	237846.93	86106.09	-1.59724106390823	0	Down	0	NA	NA	NA	NA	NA	NA	NA
CL5217.Contig4_All	1873	218453.89	74312.06	-1.68705537162107	0	Down	0	Q01594.1/0/RecName: Full=Alliin lyase 1; Short=Alliinase-1; AltName: Full=Cysteine sulphoxide lyase 1; Flags: Precursor &gt;CAA78268.1 precursor alliinase [Allium sativum]	Z12622.1/0.0/A.sativum mRNA encoding precursor alliinase	sp|Q01594|ALLN1_ALLSA/0.0/Alliin lyase 1 OS=Allium sativum PE=1 SV=1	var:108327681/8e-82/L-tryptophan--pyruvate aminotransferase 1-like; K16903 L-tryptophan---pyruvate aminotransferase [EC:2.6.1.99]	NA	PTHR11751/1.3E-150/--	NA
CL2430.Contig1_All	4405	198	102391	8.88297792132648	0	Up	0	CAH59423.1/6.67727e-159/hypothetical protein, partial [Plantago major]	NA	NA	NA	NA	PF00863/2.1E-45/Peptidase family C4	NA
CL4423.Contig2_All	1604	92908.19	9628.44	-3.40182664478819	0	Down	0	ALB78113.1/0/putative progesterone 5-beta-reductase [Allium ursinum]	KR817908.1/0.0/Allium ursinum putative progesterone 5-beta-reductase mRNA, complete cds	sp|Q9STX2|VEP1_ARATH/1e-167/3-oxo-Delta(4,5)-steroid 5-beta-reductase OS=Arabidopsis thaliana GN=VEP1 PE=1 SV=1	egr:104416134/2e-08/polygalacturonase; K01184 polygalacturonase [EC:3.2.1.15]	NA	PTHR32487/1.6E-206/--	NA
CL2984.Contig9_All	794	70333.18	2559.06	-4.91191441283865	0	Down	0	AAB64237.1/3.0454e-115/mannose-specific lectin [Allium sativum] &gt;CAD10670.1 lectin [Binary vector pGV4223]	U58947.1/0.0/Allium sativum clone ASAL mannose-specific lectin mRNA, complete cds	sp|P83886|ASAL_ALLSA/4e-115/Mannose-specific lectin OS=Allium sativum GN=LECASAL PE=1 SV=3	pda:103713144/3e-08/probable aminodeoxychorismate synthase, chloroplastic; K13950 para-aminobenzoate synthetase [EC:2.6.1.85]	NA	PF01453/2.8E-19/D-mannose binding lectin	NA
CL8791.Contig1_All	749	133670	32382	-2.17680655811316	0	Down	0	XP_020256719.1/1.36665e-53/auxin-repressed 12.5 kDa protein [Asparagus officinalis] &gt;ONK74911.1 uncharacterized protein A4U43_C03F11380 [Asparagus officinalis]	NA	sp|Q05349|12KD_FRAAN/3e-34/Auxin-repressed 12.5 kDa protein OS=Fragaria ananassa PE=2 SV=1	NA	NA	NA	NA
CL17257.Contig5_All	2030	110819	22191	-2.45155351042716	0	Down	0	XP_020265168.1/0/vacuolar-processing enzyme-like [Asparagus officinalis] &gt;ONK69978.1 uncharacterized protein A4U43_C05F28930 [Asparagus officinalis]	XM_010912944.2/0.0/PREDICTED: Elaeis guineensis vacuolar-processing enzyme (LOC105037223), mRNA	sp|P49043|VPE_CITSI/0.0/Vacuolar-processing enzyme OS=Citrus sinensis PE=2 SV=1	pda:103712950/0.0/vacuolar-processing enzyme; K01369 legumain [EC:3.4.22.34]	At4g32940/0.0/[O] KOG1348 Asparaginyl peptidases	PF01650/3.2E-110/Peptidase C13 family	molecular_function:GO:0008233//peptidase activity;
CL11507.Contig1_All	1112	62760.84	702.68	-6.61224785837354	0	Down	0	XP_010918027.1/8.10897e-124/PREDICTED: aquaporin TIP3-1 [Elaeis guineensis]	NA	sp|Q9ATL7|TIP31_MAIZE/2e-114/Aquaporin TIP3-1 OS=Zea mays GN=TIP3-1 PE=2 SV=1	egu:105042491/1e-124/aquaporin TIP3-1; K09873 aquaporin TIP	At1g73190/6e-106/[G] KOG0223 Aquaporin (major intrinsic protein family)	PS00221/-/MIP family signature.	cellular_component:GO:0016021//integral component of membrane;molecular_function:GO:0005215//transporter activity;
CL4228.Contig2_All	1163	61530	2462	-4.77478216903116	0	Down	0	OVA00860.1/1.71511e-57/Universal stress protein A [Macleaya cordata]	NA	sp|Q8LGG8|USPAL_ARATH/5e-17/Universal stress protein A-like protein OS=Arabidopsis thaliana GN=At3g01520 PE=1 SV=2	NA	At3g11930/1e-50/[T] TWOG0093 FOG: USPA domain	PF00582/2.9E-34/Universal stress protein family	biological_process:GO:0006950//response to stress;
CL4228.Contig1_All	952	50436	2041	-4.75850061826766	0	Down	0	OVA00860.1/9.09447e-59/Universal stress protein A [Macleaya cordata]	NA	sp|Q8LGG8|USPAL_ARATH/2e-17/Universal stress protein A-like protein OS=Arabidopsis thaliana GN=At3g01520 PE=1 SV=2	NA	At3g11930/1e-51/[T] TWOG0093 FOG: USPA domain	PTHR31964:SF15/1.2E-78/--	biological_process:GO:0006950//response to stress;
CL13810.Contig2_All	989	43903.08	522.9	-6.52303811792265	0	Down	0	ABF61863.1/1.39954e-68/chaperone [Agave tequilana]	NM_001288681.1/0.0/Solanum tuberosum 17.6 kDa class I heat shock protein-like (LOC102578786), mRNA &gt;JX576239.1 Solanum tuberosum clone St-DNT17 17.6 kDa class I small heat shock protein 20.1 (Sl20.1shsp) mRNA, complete cds	sp|P27880|HSP12_MEDSA/3e-65/18.2 kDa class I heat shock protein OS=Medicago sativa GN=HSP18.2 PE=2 SV=1	han:110868421/7e-67/17.3 kDa class I heat shock protein-like; K13993 HSP20 family protein	At5g59720/1e-57/[O] KOG0710 Molecular chaperone (small heat-shock protein Hsp26/Hsp42)	PF00011/2.0E-33/Hsp20/alpha crystallin family	NA
CL21664.Contig7_All	2378	41202.21	744.18	-5.92232113757708	0	Down	0	XP_010558794.1/0/PREDICTED: probable mediator of RNA polymerase II transcription subunit 37c [Tarenaya hassleriana]	XM_021860483.1/0.0/PREDICTED: Chenopodium quinoa probable mediator of RNA polymerase II transcription subunit 37c (LOC110684083), mRNA	sp|P09189|HSP7C_PETHY/0.0/Heat shock cognate 70 kDa protein OS=Petunia hybrida GN=HSP70 PE=2 SV=1	thj:104827323/0.0/probable mediator of RNA polymerase II transcription subunit 37c; K03283 heat shock 70kDa protein 1/2/6/8	At3g12580/0.0/[O] KOG0101 Molecular chaperones HSP70/HSC70, HSP70 superfamily	PS00329/-/Heat shock hsp70 proteins family signature 2.	molecular_function:GO:0005524//ATP binding;
Unigene57337_All	962	83550.28	20745.06	-2.14127167673295	0	Down	0	ANH58205.1/3.95675e-96/glutathione S-transferase [Dracaena cambodiana]	NA	sp|P49332|GSTXC_TOBAC/8e-86/Probable glutathione S-transferase parC OS=Nicotiana tabacum GN=PARC PE=2 SV=1	mus:103999064/2e-93/probable glutathione S-transferase parA; K00799 glutathione S-transferase [EC:2.5.1.18]	At1g17180/2e-80/[O] KOG0406 Glutathione S-transferase	PS50405/20.714/Soluble glutathione S-transferase C-terminal domain profile.	NA
CL14634.Contig3_All	1186	42417.38	237.19	-7.61386335896449	0	Down	0	AAT08657.1/4.29799e-07/metallothionein-like protein, partial [Hyacinthus orientalis]	CP002686.1/0.0/Arabidopsis thaliana chromosome 3 sequence	sp|O22319|MT2_MUSAC/5e-08/Metallothionein-like protein type 2 OS=Musa acuminata PE=3 SV=2	NA	At3g09390/2e-06/[P] KOG4738 Predicted metallothionein	NA	NA
CL11507.Contig2_All	1132	37486.16	475.32	-6.43270997280533	0	Down	0	XP_010918027.1/1.17115e-123/PREDICTED: aquaporin TIP3-1 [Elaeis guineensis]	NA	sp|Q9ATL7|TIP31_MAIZE/3e-114/Aquaporin TIP3-1 OS=Zea mays GN=TIP3-1 PE=2 SV=1	egu:105042491/2e-124/aquaporin TIP3-1; K09873 aquaporin TIP	At1g73190/7e-106/[G] KOG0223 Aquaporin (major intrinsic protein family)	PTHR19139/6.9E-160/--	cellular_component:GO:0016021//integral component of membrane;molecular_function:GO:0005215//transporter activity;
CL17949.Contig2_All	1356	61014.76	11656.17	-2.51945930504727	0	Down	0	AAA32641.1/0/chitinase, partial [Allium sativum] &gt;prf||2001449A chitinase 1	M94105.1/0.0/Allium sativum chitinase mRNA, 3&apos; end	sp|P52405|CHI3_SOLTU/8e-148/Endochitinase 3 (Fragment) OS=Solanum tuberosum GN=CHTB3 PE=2 SV=1	egu:105059691/5e-160/chitinase 1; K20547 basic endochitinase B [EC:3.2.1.14]	At3g12500/4e-138/[R] KOG4742 Predicted chitinase	PS00773/-/Chitinases family 19 signature 1.	NA
Unigene56041_All	1179	60412.42	11708.08	-2.49873551395331	0	Down	0	XP_020264643.1/8.01664e-156/xyloglucan endotransglucosylase/hydrolase protein 15-like [Asparagus officinalis]	CT831659.1/0.0/Oryza sativa (indica cultivar-group) cDNA clone:OSIGCEA023E18, full insert sequence	sp|Q38857|XTH22_ARATH/6e-138/Xyloglucan endotransglucosylase/hydrolase protein 22 OS=Arabidopsis thaliana GN=XTH22 PE=1 SV=1	egu:105049189/3e-148/probable xyloglucan endotransglucosylase/hydrolase protein 23; K14504 xyloglucan:xyloglucosyl transferase TCH4 [EC:2.4.1.207]	At5g57560/1e-137/[M] TWOG0096 Xyloglucan endotransglycosylase	PTHR31062/4.9E-202/--	NA
CL8714.Contig4_All	18767	161157.72	75452.8	-1.22622179920353	0	Down	0	KRH17852.1/1.28264e-175/hypothetical protein GLYMA_13G021700, partial [Glycine max]	KM117265.1/0.0/Allium cepa 18S ribosomal RNA gene, internal transcribed spacer 1, 5.8S ribosomal RNA gene, internal transcribed spacer 2, and 26S ribosomal RNA gene, complete sequence	NA	han:110926720/2e-33/uncharacterized protein LOC110926720; K22020 mucin-19	Hs8923828/2e-07/[F] LSE2852 H Membrane nucleoside transporter	NA	NA
CL2430.Contig5_All	10132	442.88	38821.75	6.32241065133023	0	Up	0	CAH59423.1/9.29325e-155/hypothetical protein, partial [Plantago major]	NA	NA	pavi:110753098/3e-06/probable pre-mRNA-splicing factor ATP-dependent RNA helicase DEAH4; K12818 ATP-dependent RNA helicase DHX8/PRP22 [EC:3.6.4.13]	NA	PF13608/2.1E-55/Protein P3 of Potyviral polyprotein	NA
CL5333.Contig2_All	939	60396	11864	-2.47925734419068	0	Down	0	CBI32594.3/2.58417e-45/unnamed protein product, partial [Vitis vinifera]	XM_007131767.1/0.0/Phaseolus vulgaris hypothetical protein (PHAVU_011G045000g) mRNA, complete cds	sp|Q03878|GRP1_DAUCA/7e-45/Glycine-rich RNA-binding protein OS=Daucus carota PE=2 SV=1	gmx:100305467/1e-42/uncharacterized LOC100305467; K13195 cold-inducible RNA-binding protein	At2g21660/5e-43/[R] KOG0118 FOG: RRM domain	NA	molecular_function:GO:0003723//RNA binding;
CL5333.Contig1_All	1092	61937	12908	-2.39393086636415	0	Down	0	CBI32594.3/5.90639e-45/unnamed protein product, partial [Vitis vinifera]	XM_007131767.1/0.0/Phaseolus vulgaris hypothetical protein (PHAVU_011G045000g) mRNA, complete cds	sp|Q03878|GRP1_DAUCA/1e-44/Glycine-rich RNA-binding protein OS=Daucus carota PE=2 SV=1	gmx:100305467/2e-42/uncharacterized LOC100305467; K13195 cold-inducible RNA-binding protein	At2g21660/9e-43/[R] KOG0118 FOG: RRM domain	NA	molecular_function:GO:0003723//RNA binding;
CL2984.Contig10_All	815	33350.31	1018.29	-5.16487462328257	0	Down	0	AAB64237.1/8.48642e-103/mannose-specific lectin [Allium sativum] &gt;CAD10670.1 lectin [Binary vector pGV4223]	U58947.1/0.0/Allium sativum clone ASAL mannose-specific lectin mRNA, complete cds	sp|P83886|ASAL_ALLSA/3e-103/Mannose-specific lectin OS=Allium sativum GN=LECASAL PE=1 SV=3	pda:103713144/5e-10/probable aminodeoxychorismate synthase, chloroplastic; K13950 para-aminobenzoate synthetase [EC:2.6.1.85]	NA	SM00108/3.9E-49/Bulb-type mannose-specific lectin	NA
Unigene44598_All	804	94031.72	33281.69	-1.62981365745666	0	Down	0	NA	NA	NA	NA	NA	NA	NA
CL4398.Contig2_All	1247	45265.97	6573.19	-2.9151561212336	0	Down	0	XP_020250047.1/2.17898e-149/trans-resveratrol di-O-methyltransferase-like [Asparagus officinalis] &gt;ONK55367.1 uncharacterized protein A4U43_UnF4210 [Asparagus officinalis]	XM_020394458.1/0.0/PREDICTED: Asparagus officinalis trans-resveratrol di-O-methyltransferase-like (LOC109827451), mRNA	sp|B6VJS4|ROMT_VITVI/2e-96/Trans-resveratrol di-O-methyltransferase OS=Vitis vinifera GN=ROMT PE=1 SV=2	egu:105044075/3e-112/trans-resveratrol di-O-methyltransferase-like; K16040 trans-resveratrol di-O-methyltransferase [EC:2.1.1.240]	At4g35160/2e-56/[R] KOG3178 Hydroxyindole-O-methyltransferase and related SAM-dependent methyltransferases	PF00891/7.1E-53/O-methyltransferase	NA
CL5321.Contig4_All	1384	71351	20067	-1.96150354186046	0	Down	0	XP_020245715.1/0/xyloglucan endotransglucosylase/hydrolase protein A-like [Asparagus officinalis] &gt;ONK58672.1 uncharacterized protein A4U43_C09F15480 [Asparagus officinalis]	XM_020390126.1/0.0/PREDICTED: Asparagus officinalis xyloglucan endotransglucosylase/hydrolase protein A-like (LOC109823757), mRNA	sp|Q9XIW1|XTH5_ARATH/5e-178/Probable xyloglucan endotransglucosylase/hydrolase protein 5 OS=Arabidopsis thaliana GN=XTH5 PE=2 SV=1	egu:105050989/0.0/probable xyloglucan endotransglucosylase/hydrolase; K08235 xyloglucan:xyloglucosyl transferase [EC:2.4.1.207]	At5g13870/1e-177/[M] TWOG0096 Xyloglucan endotransglycosylase	PF06955/2.4E-16/Xyloglucan endo-transglycosylase (XET) C-terminus	NA
CL11059.Contig3_All	1448	30936.79	920.59	-5.20201577254988	0	Down	0	XP_010908301.1/1.60185e-93/PREDICTED: uncharacterized protein LOC105034737 [Elaeis guineensis]	XM_017400748.1/0.0/PREDICTED: Daucus carota subsp. sativus uncharacterized LOC108225790 (LOC108225790), mRNA	sp|C0HJG8|BSP_BOSSE/1e-08/Basic secretory protease (Fragments) OS=Boswellia serrata PE=1 SV=1	NA	NA	PTHR33321:SF1/5.2E-110/--	NA
CL21664.Contig8_All	2493	31044.53	304.27	-6.80423802734088	0	Down	0	XP_010558794.1/0/PREDICTED: probable mediator of RNA polymerase II transcription subunit 37c [Tarenaya hassleriana]	XM_011079158.2/0.0/PREDICTED: Sesamum indicum heat shock cognate 70 kDa protein 2-like (LOC105161464), mRNA	sp|P09189|HSP7C_PETHY/0.0/Heat shock cognate 70 kDa protein OS=Petunia hybrida GN=HSP70 PE=2 SV=1	thj:104827323/0.0/probable mediator of RNA polymerase II transcription subunit 37c; K03283 heat shock 70kDa protein 1/2/6/8	At3g12580/0.0/[O] KOG0101 Molecular chaperones HSP70/HSC70, HSP70 superfamily	PS00329/-/Heat shock hsp70 proteins family signature 2.	molecular_function:GO:0005524//ATP binding;
Unigene45473_All	1021	31282	1353	-4.66249385262502	0	Down	0	ABF61872.1/2.34545e-65/chaperone [Agave tequilana]	XM_007218458.2/0.0/PREDICTED: Prunus persica 17.8 kDa class I heat shock protein (LOC18785066), mRNA	sp|P05478|HSP16_SOYBN/2e-56/18.5 kDa class I heat shock protein OS=Glycine max GN=HSP18.5-C PE=3 SV=1	cmo:103502478/8e-62/17.8 kDa class I heat shock protein-like; K13993 HSP20 family protein	At5g59720/1e-53/[O] KOG0710 Molecular chaperone (small heat-shock protein Hsp26/Hsp42)	NA	NA
CL9742.Contig2_All	949	41580	6958	-2.71054001755309	0	Down	0	XP_009345452.1/1.21229e-113/PREDICTED: protein P21-like [Pyrus x bretschneideri]	XM_003525363.3/0.0/PREDICTED: Glycine max protein P21-like (LOC100301882), mRNA	sp|P81370|TLP_ACTDE/2e-104/Thaumatin-like protein OS=Actinidia deliciosa GN=tlp PE=1 SV=2	ats:109783940/3e-73/LOC109783940; G-type lectin S-receptor-like serine/threonine-protein kinase SD2-5; K04733 interleukin-1 receptor-associated kinase 4 [EC:2.7.11.1]	At4g11650/2e-99/[V] TWOG0215 Pathogenesis related proteins, group 5, and related proteins	PTHR31048:SF36/9.2E-143/--	NA
CL14330.Contig1_All	1156	45409	9017	-2.46365368268636	0	Down	0	XP_020244573.1/5.76849e-137/stem-specific protein TSJT1-like [Asparagus officinalis] &gt;ONK61439.1 uncharacterized protein A4U43_C08F29930 [Asparagus officinalis]	XM_020388984.1/0.0/PREDICTED: Asparagus officinalis stem-specific protein TSJT1-like (LOC109822736), mRNA	sp|P24805|TSJT1_TOBAC/2e-29/Stem-specific protein TSJT1 OS=Nicotiana tabacum GN=TSJT1 PE=2 SV=1	bvg:104895680/3e-08/asparagine synthetase [glutamine-hydrolyzing] 2; K01953 asparagine synthase (glutamine-hydrolysing) [EC:6.3.5.4]	At3g47340/4e-08/[E] KOG0571 Asparagine synthase (glutamine-hydrolyzing)	PF12481/4.4E-88/Aluminium induced protein	NA
CL5321.Contig3_All	1306	59239	16885	-1.9421999511094	0	Down	0	XP_020245715.1/0/xyloglucan endotransglucosylase/hydrolase protein A-like [Asparagus officinalis] &gt;ONK58672.1 uncharacterized protein A4U43_C09F15480 [Asparagus officinalis]	XM_020390126.1/0.0/PREDICTED: Asparagus officinalis xyloglucan endotransglucosylase/hydrolase protein A-like (LOC109823757), mRNA	sp|Q9XIW1|XTH5_ARATH/8e-179/Probable xyloglucan endotransglucosylase/hydrolase protein 5 OS=Arabidopsis thaliana GN=XTH5 PE=2 SV=1	egu:105050989/0.0/probable xyloglucan endotransglucosylase/hydrolase; K08235 xyloglucan:xyloglucosyl transferase [EC:2.4.1.207]	At5g13870/2e-178/[M] TWOG0096 Xyloglucan endotransglycosylase	PF06955/2.4E-16/Xyloglucan endo-transglycosylase (XET) C-terminus	NA
CL8961.Contig1_All	1719	11907	56321	2.11046813818312	0	Up	0	XP_020255044.1/7.07637e-174/cathepsin B-like [Asparagus officinalis] &gt;ONK78834.1 uncharacterized protein A4U43_C02F22920 [Asparagus officinalis]	XM_020818186.1/0.0/PREDICTED: Dendrobium catenatum cathepsin B-like (LOC110093337), mRNA	sp|Q94K85|CATB3_ARATH/2e-156/Cathepsin B-like protease 3 OS=Arabidopsis thaliana GN=CATHB3 PE=1 SV=1	dct:110093337/5e-170/cathepsin B-like; K01363 cathepsin B [EC:3.4.22.1]	At4g01610/6e-154/[O] KOG1543 Cysteine proteinase Cathepsin L	PF08127/6.0E-12/Peptidase family C1 propeptide	NA
CL7048.Contig3_All	1911	58733.88	17183.92	-1.90452860786189	0	Down	0	XP_009382521.1/0/PREDICTED: pectinesterase-like [Musa acuminata subsp. malaccensis]	XM_016095693.2/0.0/PREDICTED: Arachis duranensis pectinesterase-like (LOC107475981), mRNA	sp|P83948|PME3_CITSI/1e-173/Pectinesterase 3 OS=Citrus sinensis PE=1 SV=1	mus:103970465/0.0/pectinesterase-like; K01051 pectinesterase [EC:3.1.1.11]	At4g02320/5e-159/[M] LSE0024 A Pectinesterase	PF04043/6.6E-24/Plant invertase/pectin methylesterase inhibitor	biological_process:GO:0045490//pectin catabolic process;GO:0042545//cell wall modification;cellular_component:GO:0005618//cell wall;molecular_function:GO:0045330//aspartyl esterase activity;GO:0004857//enzyme inhibitor activity;GO:0030599//pectinesterase activity;
Unigene62273_All	10237	77670.53	29624.13	-1.52198936829514	0	Down	0	CAH59423.1/3.55794e-158/hypothetical protein, partial [Plantago major]	NA	sp|Q38953|DEAH5_ARATH/1e-08/Probable pre-mRNA-splicing factor ATP-dependent RNA helicase DEAH5 OS=Arabidopsis thaliana GN=At3g26560 PE=1 SV=2	cme:CYME_CMM048C/6e-10/pre-mRNA splicing factor ATP-dependent RNA helicase PRP43; K12820 pre-mRNA-splicing factor ATP-dependent RNA helicase DHX15/PRP43 [EC:3.6.4.13]	At3g26560/3e-08/[A] KOG0922 DEAH-box RNA helicase	PS51194/13.188/Superfamilies 1 and 2 helicase C-terminal domain profile.	molecular_function:GO:0005524//ATP binding;GO:0004386//helicase activity;GO:0003676//nucleic acid binding;
CL825.Contig4_All	1200	35221.01	5588.85	-2.78720776408739	0	Down	0	XP_010939670.1/4.31163e-157/PREDICTED: protein EXORDIUM-like 1 [Elaeis guineensis]	XM_010941367.2/0.0/PREDICTED: Elaeis guineensis protein EXORDIUM-like 1 (LOC105058431), mRNA	sp|Q9ZPE7|EXO_ARATH/1e-131/Protein EXORDIUM OS=Arabidopsis thaliana GN=EXO PE=2 SV=1	mdm:103418195/4e-15/protein SEH1-like; K14299 nucleoporin SEH1	NA	PF04674/3.0E-122/Phosphate-induced protein 1 conserved region	NA
CL8961.Contig2_All	1817	11088	52434	2.1101086020182	0	Up	0	XP_020255044.1/5.02884e-173/cathepsin B-like [Asparagus officinalis] &gt;ONK78834.1 uncharacterized protein A4U43_C02F22920 [Asparagus officinalis]	XM_020818186.1/0.0/PREDICTED: Dendrobium catenatum cathepsin B-like (LOC110093337), mRNA	sp|Q94K85|CATB3_ARATH/3e-156/Cathepsin B-like protease 3 OS=Arabidopsis thaliana GN=CATHB3 PE=1 SV=1	egu:105034333/3e-168/cathepsin B; K01363 cathepsin B [EC:3.4.22.1]	At4g01610/9e-154/[O] KOG1543 Cysteine proteinase Cathepsin L	PTHR12411/1.7E-211/--	NA
CL2239.Contig4_All	2356	67401	23781	-1.63435545741798	0	Down	0	AAM21931.1/0/sucrose:sucrose 1-fructosyltransferase [Allium sativum]	AY098442.1/0.0/Allium sativum sucrose:sucrose 1-fructosyltransferase (SST-1) mRNA, complete cds	sp|Q5FC15|GFT_ASPOF/0.0/6(G)-fructosyltransferase OS=Asparagus officinalis GN=FT1 PE=1 SV=1	mus:103989724/0.0/beta-fructofuranosidase 1-like; K21351 sucrose:sucrose fructosyltransferase [EC:2.4.1.99]	At1g62660/0.0/[G] KOG0228 Beta-fructofuranosidase (invertase)	PF08244/5.7E-13/Glycosyl hydrolases family 32 C terminal	NA
CL2239.Contig3_All	2494	67762	24253	-1.61370808596936	0	Down	0	AAM21931.1/0/sucrose:sucrose 1-fructosyltransferase [Allium sativum]	AY098442.1/0.0/Allium sativum sucrose:sucrose 1-fructosyltransferase (SST-1) mRNA, complete cds	sp|Q5FC15|GFT_ASPOF/0.0/6(G)-fructosyltransferase OS=Asparagus officinalis GN=FT1 PE=1 SV=1	mus:103989724/0.0/beta-fructofuranosidase 1-like; K21351 sucrose:sucrose fructosyltransferase [EC:2.4.1.99]	At1g62660/0.0/[G] KOG0228 Beta-fructofuranosidase (invertase)	PTHR31953:SF6/6.7E-305/--	NA
CL2755.Contig4_All	2194	22593.87	946.06	-4.70925075417234	0	Down	0	XP_020242110.1/0/heat shock 70 kDa protein 8 [Asparagus officinalis] &gt;XP_020242111.1 heat shock 70 kDa protein 8 [Asparagus officinalis] &gt;ONK59651.1 uncharacterized protein A4U43_C08F8870 [Asparagus officinalis]	NA	sp|Q9SKY8|HSP7H_ARATH/0.0/Heat shock 70 kDa protein 8 OS=Arabidopsis thaliana GN=HSP70-8 PE=1 SV=1	pda:103721638/0.0/heat shock 70 kDa protein 8; K09489 heat shock 70kDa protein 4	At2g32120/0.0/[O] KOG0101 Molecular chaperones HSP70/HSC70, HSP70 superfamily	PTHR19375/1.8E-300/--	NA
CL19031.Contig1_All	2193	31660	4647	-2.89968454894107	0	Down	0	XP_020585826.1/4.89648e-124/zinc finger CCCH domain-containing protein 33-like [Phalaenopsis equestris]	XM_009382414.2/0.0/PREDICTED: Musa acuminata subsp. malaccensis zinc finger CCCH domain-containing protein 33-like (LOC103969018), mRNA	sp|Q93ZS9|C3H47_ARATH/2e-113/Zinc finger CCCH domain-containing protein 47 OS=Arabidopsis thaliana GN=At3g55980 PE=2 SV=1	apro:F751_1912/2e-30/D-tyrosyl-tRNA(Tyr) deacylase; K07560 D-tyrosyl-tRNA(Tyr) deacylase [EC:3.1.-.-]	At3g55980/6e-113/[R] KOG1595 CCCH-type Zn-finger protein	PF13637/3.9E-7/Ankyrin repeats (many copies)	molecular_function:GO:0046872//metal ion binding;
CL9742.Contig1_All	994	34013	5971	-2.64143662922624	0	Down	0	XP_009345452.1/1.46341e-111/PREDICTED: protein P21-like [Pyrus x bretschneideri]	GQ338247.1/0.0/Nepenthes gracilis thaumatin-like protein gene, complete cds	sp|P81370|TLP_ACTDE/3e-103/Thaumatin-like protein OS=Actinidia deliciosa GN=tlp PE=1 SV=2	ats:109783940/5e-74/LOC109783940; G-type lectin S-receptor-like serine/threonine-protein kinase SD2-5; K04733 interleukin-1 receptor-associated kinase 4 [EC:2.7.11.1]	At4g11650/2e-97/[V] TWOG0215 Pathogenesis related proteins, group 5, and related proteins	PS00316/-/Thaumatin family signature.	NA
CL9300.Contig2_All	2000	36064.32	6999.8	-2.49658145846839	0	Down	0	XP_010264924.1/5.13478e-102/PREDICTED: heterogeneous nuclear ribonucleoprotein 1-like [Nelumbo nucifera]	NA	sp|Q8W034|RNP1_ARATH/3e-91/Heterogeneous nuclear ribonucleoprotein 1 OS=Arabidopsis thaliana GN=RNP1 PE=1 SV=1	nnu:104602803/8e-103/heterogeneous nuclear ribonucleoprotein 1-like; K14411 RNA-binding protein Musashi	At2g33410/4e-84/[A] KOG4205 RNA-binding protein musashi/mRNA cleavage and polyadenylation factor I complex, subunit HRP1	PS50102/16.688/Eukaryotic RNA Recognition Motif (RRM) profile.	cellular_component:GO:0030529//intracellular ribonucleoprotein complex;GO:0019013//viral nucleocapsid;molecular_function:GO:0003723//RNA binding;
CL13810.Contig1_All	940	20924.65	350.72	-6.03013482126485	0	Down	0	ABF61863.1/2.50582e-69/chaperone [Agave tequilana]	EF520125.1/0.0/Ageratina adenophora class I low-molecular-weight heat-shock protein mRNA, complete cds	sp|P27880|HSP12_MEDSA/8e-66/18.2 kDa class I heat shock protein OS=Medicago sativa GN=HSP18.2 PE=2 SV=1	han:110868421/1e-67/17.3 kDa class I heat shock protein-like; K13993 HSP20 family protein	At5g59720/2e-58/[O] KOG0710 Molecular chaperone (small heat-shock protein Hsp26/Hsp42)	PF00011/2.0E-33/Hsp20/alpha crystallin family	NA
CL10296.Contig5_All	1629	25326.67	2347.21	-3.56303341691253	0	Down	0	XP_010938097.1/4.28718e-178/PREDICTED: protein ALP1-like [Elaeis guineensis]	AC150441.2/0.0/Medicago truncatula chromosome 2 BAC clone mth2-19l4, complete sequence	sp|Q9M2U3|ALPL_ARATH/4e-36/Protein ALP1-like OS=Arabidopsis thaliana GN=At3g55350 PE=2 SV=1	han:110868623/6e-111/receptor-like kinase LIP1; K04733 interleukin-1 receptor-associated kinase 4 [EC:2.7.11.1]	At5g12010/1e-167/[L] KOG4585 Predicted transposase	PTHR22930/9.0E-219/--	NA
Unigene68373_All	1813	26346	2968	-3.28141578665414	0	Down	0	XP_009406737.1/5.14099e-64/PREDICTED: protein P21-like [Musa acuminata subsp. malaccensis]	NA	sp|G5DC91|TLP1_MANZA/1e-62/Thaumatin-like protein 1 OS=Manilkara zapota GN=TLP1 PE=1 SV=2	ats:109783940/1e-46/LOC109783940; G-type lectin S-receptor-like serine/threonine-protein kinase SD2-5; K04733 interleukin-1 receptor-associated kinase 4 [EC:2.7.11.1]	At4g11650/2e-59/[V] TWOG0215 Pathogenesis related proteins, group 5, and related proteins	PS00316/-/Thaumatin family signature.	NA
Unigene62274_All	10223	70096.7	27826.08	-1.46430368705161	0	Down	0	CAH59423.1/1.56983e-158/hypothetical protein, partial [Plantago major]	NA	sp|Q38953|DEAH5_ARATH/7e-09/Probable pre-mRNA-splicing factor ATP-dependent RNA helicase DEAH5 OS=Arabidopsis thaliana GN=At3g26560 PE=1 SV=2	cit:102618425/6e-10/probable pre-mRNA-splicing factor ATP-dependent RNA helicase DEAH5; K12818 ATP-dependent RNA helicase DHX8/PRP22 [EC:3.6.4.13]	At3g26560/2e-08/[A] KOG0922 DEAH-box RNA helicase	PF08440/7.8E-69/Potyviridae polyprotein	molecular_function:GO:0005524//ATP binding;GO:0004386//helicase activity;GO:0003676//nucleic acid binding;
CL4423.Contig3_All	1570	24979.63	2645.78	-3.37038194145941	0	Down	0	ALB78113.1/0/putative progesterone 5-beta-reductase [Allium ursinum]	KR817908.1/0.0/Allium ursinum putative progesterone 5-beta-reductase mRNA, complete cds	sp|Q9STX2|VEP1_ARATH/6e-168/3-oxo-Delta(4,5)-steroid 5-beta-reductase OS=Arabidopsis thaliana GN=VEP1 PE=1 SV=1	egr:104416134/3e-08/polygalacturonase; K01184 polygalacturonase [EC:3.2.1.15]	NA	PF01370/1.6E-5/NAD dependent epimerase/dehydratase family	NA
CL10296.Contig4_All	1624	25506.33	2924.79	-3.25584522591174	0	Down	0	XP_010938097.1/4.20722e-177/PREDICTED: protein ALP1-like [Elaeis guineensis]	XM_020836189.1/0.0/PREDICTED: Dendrobium catenatum protein ALP1-like (LOC110106321), mRNA	sp|Q9M2U3|ALPL_ARATH/2e-34/Protein ALP1-like OS=Arabidopsis thaliana GN=At3g55350 PE=2 SV=1	han:110868623/1e-110/receptor-like kinase LIP1; K04733 interleukin-1 receptor-associated kinase 4 [EC:2.7.11.1]	At5g12010/1e-163/[L] KOG4585 Predicted transposase	PTHR22930:SF28/2.2E-216/--	NA
CL9300.Contig6_All	2832	32828	6298	-2.51335603925129	0	Down	0	XP_010264924.1/2.44026e-99/PREDICTED: heterogeneous nuclear ribonucleoprotein 1-like [Nelumbo nucifera]	NA	sp|Q8W034|RNP1_ARATH/9e-89/Heterogeneous nuclear ribonucleoprotein 1 OS=Arabidopsis thaliana GN=RNP1 PE=1 SV=1	nnu:104602803/4e-100/heterogeneous nuclear ribonucleoprotein 1-like; K14411 RNA-binding protein Musashi	At2g33410/8e-82/[A] KOG4205 RNA-binding protein musashi/mRNA cleavage and polyadenylation factor I complex, subunit HRP1	PS50102/16.688/Eukaryotic RNA Recognition Motif (RRM) profile.	cellular_component:GO:0030529//intracellular ribonucleoprotein complex;GO:0019013//viral nucleocapsid;molecular_function:GO:0003723//RNA binding;
CL1899.Contig7_All	10465	545.54	20400.76	5.09339926351433	0	Up	0	CAH59423.1/4.42214e-154/hypothetical protein, partial [Plantago major]	NA	sp|Q38953|DEAH5_ARATH/4e-08/Probable pre-mRNA-splicing factor ATP-dependent RNA helicase DEAH5 OS=Arabidopsis thaliana GN=At3g26560 PE=1 SV=2	bvg:104900589/1e-09/probable pre-mRNA-splicing factor ATP-dependent RNA helicase DEAH9; K13117 ATP-dependent RNA helicase DDX35 [EC:3.6.4.13]	ECU11g0860/5e-08/[A] KOG0922 DEAH-box RNA helicase	PS51194/12.854/Superfamilies 1 and 2 helicase C-terminal domain profile.	molecular_function:GO:0005524//ATP binding;GO:0004386//helicase activity;GO:0003676//nucleic acid binding;
Unigene1142_All	1169	26820	4012	-2.8723105696069	0	Down	0	XP_020273987.1/2.66562e-122/LOW QUALITY PROTEIN: oil body-associated protein 2B-like [Asparagus officinalis]	XM_008233471.2/0.0/PREDICTED: Prunus mume uncharacterized LOC103330859 (LOC103330859), mRNA	sp|Q941A4|OBP2A_ARATH/6e-101/Oil body-associated protein 2A OS=Arabidopsis thaliana GN=OBAP2A PE=2 SV=1	NA	NA	PTHR31360:SF1/1.3E-152/--	NA
CL6682.Contig2_All	754	25590.06	3613.44	-2.95553352931297	0	Down	0	OMO92661.1/3.30436e-35/Plant lipid transfer protein/Par allergen [Corchorus capsularis]	NA	sp|E6Y8S8|NLTP1_APIGR/2e-34/Non-specific lipid-transfer protein OS=Apium graveolens PE=1 SV=1	NA	At5g59320/1e-25/[I] LSE0123 A Lipid transfer protein type 1	PTHR33076/3.4E-42/--	NA
CL8714.Contig6_All	19624	48287.79	15830.27	-1.74036741805225	0	Down	0	KRH17852.1/1.38684e-175/hypothetical protein GLYMA_13G021700, partial [Glycine max]	KM117265.1/0.0/Allium cepa 18S ribosomal RNA gene, internal transcribed spacer 1, 5.8S ribosomal RNA gene, internal transcribed spacer 2, and 26S ribosomal RNA gene, complete sequence	NA	han:110926720/2e-33/uncharacterized protein LOC110926720; K22020 mucin-19	Hs8923828/2e-07/[F] LSE2852 H Membrane nucleoside transporter	NA	NA
CL21363.Contig2_All	1832	20796	1954	-3.54319853134019	0	Down	0	XP_020259786.1/0/protein DJ-1 homolog D-like [Asparagus officinalis] &gt;ONK70720.1 uncharacterized protein A4U43_C04F820 [Asparagus officinalis]	XM_020404197.1/0.0/PREDICTED: Asparagus officinalis protein DJ-1 homolog D-like (LOC109836334), mRNA	sp|Q9M8R4|DJ1D_ARATH/0.0/Protein DJ-1 homolog D OS=Arabidopsis thaliana GN=DJ1D PE=1 SV=1	mus:103978686/0.0/protein DJ-1 homolog D; K18881 D-lactate dehydratase [EC:4.2.1.130]	At3g02720/0.0/[RV] KOG2764 Putative transcriptional regulator DJ-1	PTHR11019/2.4E-126/--	molecular_function:GO:0019172//glyoxalase III activity;
CL1899.Contig4_All	10531	7942.81	38028.76	2.12797465638685	0	Up	0	CAH59423.1/7.99445e-148/hypothetical protein, partial [Plantago major]	NA	sp|Q38953|DEAH5_ARATH/6e-09/Probable pre-mRNA-splicing factor ATP-dependent RNA helicase DEAH5 OS=Arabidopsis thaliana GN=At3g26560 PE=1 SV=2	cit:102618425/1e-10/probable pre-mRNA-splicing factor ATP-dependent RNA helicase DEAH5; K12818 ATP-dependent RNA helicase DHX8/PRP22 [EC:3.6.4.13]	At3g26560/1e-08/[A] KOG0922 DEAH-box RNA helicase	PF01577/5.0E-25/Potyvirus P1 protease	molecular_function:GO:0005524//ATP binding;GO:0004386//helicase activity;GO:0003676//nucleic acid binding;
CL5148.Contig1_All	2450	18706.57	1261.19	-4.02208235538571	0	Down	0	XP_008801780.1/0/PREDICTED: heat shock protein 83 [Phoenix dactylifera]	XM_010942778.2/0.0/PREDICTED: Elaeis guineensis heat shock protein 83 (LOC105059479), mRNA	sp|P27323|HS901_ARATH/0.0/Heat shock protein 90-1 OS=Arabidopsis thaliana GN=HSP90-1 PE=1 SV=3	pda:103715800/0.0/heat shock protein 83; K04079 molecular chaperone HtpG	At5g52640/0.0/[O] KOG0019 Molecular chaperone (HSP90 family)	PR00775/7.6E-84/90kDa heat shock protein signature	NA
CL10380.Contig14_All	763	38797.12	11095.05	-1.93742823614768	0	Down	0	XP_019187989.1/1.76022e-35/PREDICTED: non-specific lipid-transfer protein 1-like [Ipomoea nil]	NA	sp|Q03461|NLTP2_TOBAC/2e-33/Non-specific lipid-transfer protein 2 OS=Nicotiana tabacum PE=3 SV=1	NA	At5g59310/7e-25/[I] LSE0123 A Lipid transfer protein type 1	PTHR33076:SF11/1.4E-43/--	biological_process:GO:0006869//lipid transport;molecular_function:GO:0008289//lipid binding;
Unigene33313_All	1098	23637	3485	-2.89321122299141	0	Down	0	GAV63912.1/1.68283e-67/zf-AN1 domain-containing protein/zf-A20 domain-containing protein [Cephalotus follicularis]	XM_017843858.1/0.0/PREDICTED: Phoenix dactylifera zinc finger A20 and AN1 domain-containing stress-associated protein 8-like (LOC103711371), transcript variant X5, mRNA	sp|A3BDI8|SAP8_ORYSJ/4e-64/Zinc finger A20 and AN1 domain-containing stress-associated protein 8 OS=Oryza sativa subsp. japonica GN=SAP8 PE=2 SV=1	NA	At1g51200/2e-41/[R] KOG3173 Predicted Zn-finger protein	PTHR10634:SF32/1.8E-88/--	molecular_function:GO:0003677//DNA binding;GO:0008270//zinc ion binding;
CL5553.Contig6_All	1017	4524.14	29275.21	2.56256919674269	0	Up	0	NA	XM_015762122.1/0.0/PREDICTED: Oryza sativa Japonica Group water stress-inducible protein Rab21 (LOC4350454), mRNA	NA	NA	NA	PS00823/-/Dehydrins signature 2.	NA
Unigene6913_All	2051	24837	4098	-2.73089387846984	0	Down	0	ONK69794.1/0/uncharacterized protein A4U43_C05F26810 [Asparagus officinalis]	XM_020416328.1/0.0/PREDICTED: Asparagus officinalis hexokinase-2-like (LOC109847080), mRNA	sp|Q2KNB9|HXK2_ORYSJ/0.0/Hexokinase-2 OS=Oryza sativa subsp. japonica GN=HXK2 PE=2 SV=1	egu:105040386/0.0/hexokinase-2; K00844 hexokinase [EC:2.7.1.1]	At2g19860/0.0/[G] KOG1369 Hexokinase	PF03727/1.2E-75/Hexokinase	biological_process:GO:0001678//cellular glucose homeostasis;GO:0006096//glycolytic process;cellular_component:GO:0005623//cell;molecular_function:GO:0005524//ATP binding;GO:0004396//hexokinase activity;GO:0005536//glucose binding;
Unigene30658_All	2458	15894.01	300.61	-5.85584118813792	0	Down	0	AIZ68157.1/0/heat shock protein 83 [Ornithogalum longebracteatum]	XM_008236613.2/0.0/PREDICTED: Prunus mume heat shock protein 83 (LOC103333719), mRNA	sp|P51819|HSP83_IPONI/0.0/Heat shock protein 83 OS=Ipomoea nil GN=HSP83A PE=2 SV=1	pda:103715800/0.0/heat shock protein 83; K04079 molecular chaperone HtpG	At5g52640/0.0/[O] KOG0019 Molecular chaperone (HSP90 family)	PS00298/-/Heat shock hsp90 proteins family signature.	NA
Unigene28250_All	3456	46417.46	16227.16	-1.64765189447326	0	Down	0	XP_020274447.1/8.32838e-105/glutathione S-transferase DHAR2-like [Asparagus officinalis] &gt;ONK62355.1 uncharacterized protein A4U43_C07F3030 [Asparagus officinalis]	XM_010261733.2/0.0/PREDICTED: Nelumbo nucifera glutathione S-transferase DHAR2-like (LOC104599264), mRNA	sp|Q9FRL8|DHAR2_ARATH/4e-85/Glutathione S-transferase DHAR2 OS=Arabidopsis thaliana GN=DHAR2 PE=1 SV=1	obr:102719584/1e-102/glutathione S-transferase DHAR2-like; K21888 glutathione dehydrogenase/transferase [EC:1.8.5.1 2.5.1.18]	At1g75270/1e-84/[P] KOG1422 Intracellular Cl- channel CLIC, contains GST domain	PF12776/1.2E-13/Myb/SANT-like DNA-binding domain	biological_process:GO:0006749//glutathione metabolic process;GO:0033355//ascorbate glutathione cycle;cellular_component:GO:0005737//cytoplasm;molecular_function:GO:0004364//glutathione transferase activity;GO:0045174//glutathione dehydrogenase (ascorbate) activity;
CL6933.Contig2_All	787	28820	6164	-2.35652641197457	0	Down	0	KMZ64005.1/5.98716e-61/endoribonuclease L-PSP family protein [Zostera marina]	NA	sp|Q94JQ4|RIDA_ARATH/7e-58/Reactive Intermediate Deaminase A, chloroplastic OS=Arabidopsis thaliana GN=RIDA PE=1 SV=1	mtr:MTR_3g051740/3e-60/perchloric acid soluble translation inhibitor-like protein; K09022 2-iminobutanoate/2-iminopropanoate deaminase [EC:3.5.99.10]	At3g20390/2e-57/[J] KOG2317 Putative translation initiation inhibitor UK114/IBM1	PTHR11803:SF13/1.2E-56/--	NA
CL21448.Contig2_All	859	16319.49	713	-4.64794492891773	0	Down	0	ACZ60124.1/3.63364e-14/abscisic stress ripening [Musa ABB Group]	NA	sp|Q08655|ASR1_SOLLC/4e-08/Abscisic stress-ripening protein 1 OS=Solanum lycopersicum GN=ASR1 PE=2 SV=1	NA	NA	NA	biological_process:GO:0006950//response to stress;
CL825.Contig2_All	1177	23313.28	3778.23	-2.75676440465257	0	Down	0	XP_010939670.1/2.99134e-161/PREDICTED: protein EXORDIUM-like 1 [Elaeis guineensis]	XM_010941367.2/0.0/PREDICTED: Elaeis guineensis protein EXORDIUM-like 1 (LOC105058431), mRNA	sp|Q9ZPE7|EXO_ARATH/9e-132/Protein EXORDIUM OS=Arabidopsis thaliana GN=EXO PE=2 SV=1	mdm:103418195/4e-15/protein SEH1-like; K14299 nucleoporin SEH1	NA	PTHR31279:SF3/4.8E-196/--	NA
Unigene19254_All	1236	43096	14748	-1.67842949217253	0	Down	0	XP_020274447.1/2.93424e-112/glutathione S-transferase DHAR2-like [Asparagus officinalis] &gt;ONK62355.1 uncharacterized protein A4U43_C07F3030 [Asparagus officinalis]	XM_010261733.2/0.0/PREDICTED: Nelumbo nucifera glutathione S-transferase DHAR2-like (LOC104599264), mRNA	sp|Q9FRL8|DHAR2_ARATH/9e-91/Glutathione S-transferase DHAR2 OS=Arabidopsis thaliana GN=DHAR2 PE=1 SV=1	obr:102719584/6e-110/glutathione S-transferase DHAR2-like; K21888 glutathione dehydrogenase/transferase [EC:1.8.5.1 2.5.1.18]	At1g75270/2e-90/[P] KOG1422 Intracellular Cl- channel CLIC, contains GST domain	PF13410/6.7E-11/Glutathione S-transferase, C-terminal domain	biological_process:GO:0006749//glutathione metabolic process;GO:0033355//ascorbate glutathione cycle;cellular_component:GO:0005737//cytoplasm;molecular_function:GO:0004364//glutathione transferase activity;GO:0045174//glutathione dehydrogenase (ascorbate) activity;
CL17982.Contig1_All	1109	21703	3103	-2.93755372125939	0	Down	0	XP_008791967.1/3.25739e-105/PREDICTED: protein GDAP2 homolog [Phoenix dactylifera]	LT669791.1/0.0/Arabis alpina genome assembly, chromosome: 4	NA	vvi:100250620/1e-91/protein GDAP2 homolog; K18470 Rho GTPase-activating protein 1	At4g35750/2e-89/[BK] KOG2633 Hismacro and SEC14 domain-containing proteins	SM00516/8.1E-13/Domain in homologues of a S. cerevisiae phosphatidylinositol transfer protein (Sec14p)	NA
Unigene7588_All	2343	24393.16	4372.49	-2.61134451711072	0	Down	0	ONK69794.1/0/uncharacterized protein A4U43_C05F26810 [Asparagus officinalis]	XM_020416328.1/0.0/PREDICTED: Asparagus officinalis hexokinase-2-like (LOC109847080), mRNA	sp|Q2KNB9|HXK2_ORYSJ/0.0/Hexokinase-2 OS=Oryza sativa subsp. japonica GN=HXK2 PE=2 SV=1	egu:105040386/0.0/hexokinase-2; K00844 hexokinase [EC:2.7.1.1]	At2g19860/0.0/[G] KOG1369 Hexokinase	PS51748/51.075/Hexokinase domain profile.	biological_process:GO:0001678//cellular glucose homeostasis;GO:0006096//glycolytic process;cellular_component:GO:0005623//cell;molecular_function:GO:0005524//ATP binding;GO:0004396//hexokinase activity;GO:0005536//glucose binding;
Unigene57300_All	1060	82176	42238	-1.09157042734525	0	Down	0	XP_020277304.1/4.04288e-90/translationally-controlled tumor protein homolog [Asparagus officinalis]	XM_021763726.1/0.0/PREDICTED: Manihot esculenta translationally-controlled tumor protein homolog (LOC110620132), mRNA	sp|P35681|TCTP_ORYSJ/1e-88/Translationally-controlled tumor protein homolog OS=Oryza sativa subsp. japonica GN=TCTP PE=1 SV=1	NA	At3g16640/4e-82/[DZ] KOG1727 Microtubule-binding protein (translationally controlled tumor protein)	PF00838/7.2E-56/Translationally controlled tumour protein	NA
Unigene33289_All	1184	18858	1979	-3.38372800389964	0	Down	0	XP_013468100.1/2.24526e-89/allergen Pru protein, putative [Medicago truncatula] &gt;AFK34461.1 unknown [Medicago truncatula] &gt;AFK47140.1 unknown [Medicago truncatula] &gt;KEH42137.1 allergen Pru protein, putative [Medicago truncatula]	NA	sp|P83332|TLP1_PRUPE/5e-87/Thaumatin-like protein 1 OS=Prunus persica PE=2 SV=1	bna:111215160/7e-43/LEAF RUST 10 DISEASE-RESISTANCE LOCUS RECEPTOR-LIKE PROTEIN KINASE-like 2.4; K04733 interleukin-1 receptor-associated kinase 4 [EC:2.7.11.1]	At1g75800/2e-78/[V] TWOG0215 Pathogenesis related proteins, group 5, and related proteins	PR00347/3.96E-14/Pathogenesis-related protein signature	NA
CL11357.Contig2_All	2300	22918.81	3758.97	-2.7395176747331	0	Down	0	AHN60570.1/0/DOGAI [Dendrobium hybrid cultivar]	AP009790.1/0.0/Lotus japonicus genomic DNA, clone: LjT15P09, TM2024, complete sequence	sp|Q8W127|SLN1_HORVU/0.0/DELLA protein SLN1 OS=Hordeum vulgare GN=SLN1 PE=1 SV=1	egu:105048735/0.0/DELLA protein SLR1-like; K14494 DELLA protein	At1g14920/0.0/[TK] LSE0487 A Gibberellin response modulator/Predicted transcription factor	PTHR31636:SF47/0.0/--	biological_process:GO:0006355//regulation of transcription, DNA-templated;GO:0006351//transcription, DNA-templated;cellular_component:GO:0005634//nucleus;molecular_function:GO:0000989//transcription factor activity, transcription factor binding;
CL21363.Contig1_All	1847	17924	1675	-3.55105447434726	0	Down	0	XP_020259786.1/0/protein DJ-1 homolog D-like [Asparagus officinalis] &gt;ONK70720.1 uncharacterized protein A4U43_C04F820 [Asparagus officinalis]	XM_020404197.1/0.0/PREDICTED: Asparagus officinalis protein DJ-1 homolog D-like (LOC109836334), mRNA	sp|Q9M8R4|DJ1D_ARATH/0.0/Protein DJ-1 homolog D OS=Arabidopsis thaliana GN=DJ1D PE=1 SV=1	mus:103978686/0.0/protein DJ-1 homolog D; K18881 D-lactate dehydratase [EC:4.2.1.130]	At3g02720/0.0/[RV] KOG2764 Putative transcriptional regulator DJ-1	PS51276/50.013/PfpI endopeptidase domain profile.	molecular_function:GO:0019172//glyoxalase III activity;
CL23484.Contig24_All	581	55549.97	23292.38	-1.38532291520142	0	Down	0	AAV80430.1/2.97435e-17/metallothionein MT2a [Allium sativum]	AY821676.1/0.0/Allium sativum metallothionein MT2a (MT2a) mRNA, complete cds	sp|O22319|MT2_MUSAC/3e-06/Metallothionein-like protein type 2 OS=Musa acuminata PE=3 SV=2	NA	NA	PTHR33543/1.6E-42/--	NA
Unigene63024_All	1902	25416	5208	-2.41833048497511	0	Down	0	XP_010681054.1/1.13092e-148/PREDICTED: mitochondrial uncoupling protein 5 [Beta vulgaris subsp. vulgaris] &gt;KMT08624.1 hypothetical protein BVRB_6g139010 [Beta vulgaris subsp. vulgaris]	XM_008812799.2/0.0/PREDICTED: Phoenix dactylifera mitochondrial uncoupling protein 5 (LOC103722297), mRNA	sp|Q9SB52|PUMP4_ARATH/1e-149/Mitochondrial uncoupling protein 4 OS=Arabidopsis thaliana GN=PUMP4 PE=2 SV=1	bvg:104896063/2e-149/mitochondrial uncoupling protein 5; K15104 solute carrier family 25 (mitochondrial oxoglutarate transporter), member 11	At4g24570/2e-149/[C] KOG0759 Mitochondrial oxoglutarate/malate carrier proteins	NA	biological_process:GO:0015729//oxaloacetate transport;GO:0055085//transmembrane transport;GO:0015709//thiosulfate transport;GO:0008272//sulfate transport;GO:0071422//succinate transmembrane transport;GO:0006839//mitochondrial transport;GO:0071423//malate transmembrane transport;GO:0035435//phosphate ion transmembrane transport;cellular_component:GO:0016021//integral component of membrane;GO:00057…
CL12062.Contig2_All	588	14351	397	-5.30726329547164	0	Down	0	XP_020242445.1/4.09297e-35/early nodulin-93-like [Asparagus officinalis]	XM_020386856.1/0.0/PREDICTED: Asparagus officinalis early nodulin-93-like (LOC109820675), mRNA	sp|Q02921|NO93_SOYBN/2e-31/Early nodulin-93 OS=Glycine max PE=2 SV=1	NA	NA	NA	cellular_component:GO:0016021//integral component of membrane;
CL10296.Contig7_All	1597	18834.85	2205.44	-3.22566097029132	0	Down	0	XP_010938097.1/3.77533e-176/PREDICTED: protein ALP1-like [Elaeis guineensis]	XM_020836189.1/0.0/PREDICTED: Dendrobium catenatum protein ALP1-like (LOC110106321), mRNA	sp|Q9M2U3|ALPL_ARATH/1e-34/Protein ALP1-like OS=Arabidopsis thaliana GN=At3g55350 PE=2 SV=1	han:110868623/2e-108/receptor-like kinase LIP1; K04733 interleukin-1 receptor-associated kinase 4 [EC:2.7.11.1]	At5g12010/9e-164/[L] KOG4585 Predicted transposase	PTHR22930/4.1E-215/--	NA
CL10859.Contig3_All	1413	24305.78	4763.54	-2.48258826747272	0	Down	0	XP_015630857.1/6.48601e-101/PREDICTED: BURP domain-containing protein 3 [Oryza sativa Japonica Group] &gt;Q942D4.1 RecName: Full=BURP domain-containing protein 3; Short=OsBURP03; Flags: Precursor &gt;BAB68072.1 putative BURP domain-containing protein [Oryza sativa Japonica Group] &gt;BAB89935.1 putative BURP domain-containing protein [Oryza sativa Japonica Group] &gt;BAF06075.1 Os01g0733500 [Oryz…	NA	sp|Q942D4|BURP3_ORYSJ/4e-103/BURP domain-containing protein 3 OS=Oryza sativa subsp. japonica GN=BURP3 PE=2 SV=1	bvg:104885038/1e-28/filaggrin-like; K12472 epidermal growth factor receptor substrate 15	NA	PF03181/5.7E-84/BURP domain	NA
CL8217.Contig3_All	2386	21467.29	3443	-2.77179683633853	0	Down	0	ONK79786.1/2.57939e-39/uncharacterized protein A4U43_C01F10060 [Asparagus officinalis]	AF366449.1/0.0/Allium cepa clone AGF152 maintainer line sequence	sp|Q9LMM6|BPS1_ARATH/1e-13/Protein BPS1, chloroplastic OS=Arabidopsis thaliana GN=BPS1 PE=2 SV=1	NA	NA	PTHR31509:SF3/1.2E-17/--	NA
Unigene14486_All	2255	14000.25	46464.32	1.59927586154943	0	Up	0	AIZ68155.1/0/heat shock protein 70 [Ornithogalum longebracteatum]	JN011458.1/0.0/Allium sativum clone CR181-1 heat shock protein 70 mRNA, complete cds	sp|P27322|HSP72_SOLLC/0.0/Heat shock cognate 70 kDa protein 2 OS=Solanum lycopersicum GN=HSC-2 PE=2 SV=1	mus:103991714/0.0/heat shock cognate 70 kDa protein 2; K03283 heat shock 70kDa protein 1/2/6/8	At3g12580/0.0/[O] KOG0101 Molecular chaperones HSP70/HSC70, HSP70 superfamily	PS00329/-/Heat shock hsp70 proteins family signature 2.	molecular_function:GO:0005524//ATP binding;
CL6933.Contig1_All	771	24628	5185	-2.37927842294175	0	Down	0	KMZ64005.1/1.05834e-60/endoribonuclease L-PSP family protein [Zostera marina]	NA	sp|Q94JQ4|RIDA_ARATH/7e-58/Reactive Intermediate Deaminase A, chloroplastic OS=Arabidopsis thaliana GN=RIDA PE=1 SV=1	mtr:MTR_3g051740/3e-60/perchloric acid soluble translation inhibitor-like protein; K09022 2-iminobutanoate/2-iminopropanoate deaminase [EC:3.5.99.10]	At3g20390/2e-57/[J] KOG2317 Putative translation initiation inhibitor UK114/IBM1	PTHR11803:SF13/1.2E-56/--	NA
Unigene56205_All	2141	23682.65	4713	-2.46050777914243	0	Down	0	XP_008802382.2/3.60635e-27/PREDICTED: pentatricopeptide repeat-containing protein At2g27610-like [Phoenix dactylifera]	NA	sp|Q9LJI9|PP260_ARATH/2e-12/Pentatricopeptide repeat-containing protein At3g28660 OS=Arabidopsis thaliana GN=PCMP-E80 PE=2 SV=1	jcu:105641307/5e-06/DExH-box ATP-dependent RNA helicase DExH17; K15271 ATP-dependent DNA helicase HFM1/MER3 [EC:3.6.4.12]	At3g28660/3e-12/[R] KOG4197 FOG: PPR repeat	PTHR33513:SF4/1.1E-32/--	NA
CL21664.Contig2_All	2286	13755.39	159.54	-6.56132989444974	0	Down	0	XP_004142749.1/0/PREDICTED: heat shock cognate 70 kDa protein [Cucumis sativus] &gt;KGN51294.1 hypothetical protein Csa_5G514500 [Cucumis sativus]	XM_016096779.2/0.0/PREDICTED: Arachis duranensis heat shock cognate 70 kDa protein 2 (LOC107476854), mRNA	sp|P09189|HSP7C_PETHY/0.0/Heat shock cognate 70 kDa protein OS=Petunia hybrida GN=HSP70 PE=2 SV=1	csv:101211905/0.0/heat shock cognate 70 kDa protein; K03283 heat shock 70kDa protein 1/2/6/8	At3g12580/0.0/[O] KOG0101 Molecular chaperones HSP70/HSC70, HSP70 superfamily	PS00329/-/Heat shock hsp70 proteins family signature 2.	molecular_function:GO:0005524//ATP binding;
CL8217.Contig1_All	1654	21066.55	3536.64	-2.70589763398942	0	Down	0	ONK79786.1/2.25653e-39/uncharacterized protein A4U43_C01F10060 [Asparagus officinalis]	AF366449.1/0.0/Allium cepa clone AGF152 maintainer line sequence	sp|Q9LMM6|BPS1_ARATH/6e-14/Protein BPS1, chloroplastic OS=Arabidopsis thaliana GN=BPS1 PE=2 SV=1	NA	NA	PTHR31509/4.7E-17/--	NA
CL1328.Contig9_All	3111	15162.13	1083.16	-3.93854901039671	0	Down	0	XP_020265267.1/0/LOW QUALITY PROTEIN: chaperone protein ClpB1-like [Asparagus officinalis]	XM_008806397.2/0.0/PREDICTED: Phoenix dactylifera chaperone protein ClpB1-like (LOC103717858), mRNA	sp|Q6F2Y7|CLPB1_ORYSJ/0.0/Chaperone protein ClpB1 OS=Oryza sativa subsp. japonica GN=CLPB1 PE=2 SV=1	egu:105040848/0.0/chaperone protein ClpB1; K03695 ATP-dependent Clp protease ATP-binding subunit ClpB	At1g74310/0.0/[O] KOG1051 Chaperone HSP104 and related ATP-dependent Clp proteases	PS00870/-/Chaperonins clpA/B signature 1.	NA
CL19031.Contig2_All	1771	19979.77	3093.79	-2.82248764076297	0	Down	0	XP_020585826.1/5.04739e-125/zinc finger CCCH domain-containing protein 33-like [Phalaenopsis equestris]	XM_009382414.2/0.0/PREDICTED: Musa acuminata subsp. malaccensis zinc finger CCCH domain-containing protein 33-like (LOC103969018), mRNA	sp|Q93ZS9|C3H47_ARATH/3e-113/Zinc finger CCCH domain-containing protein 47 OS=Arabidopsis thaliana GN=At3g55980 PE=2 SV=1	apro:F751_1912/2e-30/D-tyrosyl-tRNA(Tyr) deacylase; K07560 D-tyrosyl-tRNA(Tyr) deacylase [EC:3.1.-.-]	At3g55980/6e-113/[R] KOG1595 CCCH-type Zn-finger protein	PF13637/2.4E-7/Ankyrin repeats (many copies)	molecular_function:GO:0046872//metal ion binding;
CL13810.Contig3_All	964	13299.26	215.36	-6.07984669138401	0	Down	0	ABF61863.1/1.79255e-68/chaperone [Agave tequilana]	NM_001288681.1/0.0/Solanum tuberosum 17.6 kDa class I heat shock protein-like (LOC102578786), mRNA &gt;JX576239.1 Solanum tuberosum clone St-DNT17 17.6 kDa class I small heat shock protein 20.1 (Sl20.1shsp) mRNA, complete cds	sp|P27880|HSP12_MEDSA/2e-65/18.2 kDa class I heat shock protein OS=Medicago sativa GN=HSP18.2 PE=2 SV=1	han:110868421/5e-67/17.3 kDa class I heat shock protein-like; K13993 HSP20 family protein	At1g53540/4e-58/[O] KOG0710 Molecular chaperone (small heat-shock protein Hsp26/Hsp42)	PTHR11527/1.1E-92/--	NA
Unigene63163_All	2774	22272	4247	-2.52210994592857	0	Down	0	XP_020264401.1/0/phosphatidylinositol 4-kinase gamma 5-like [Asparagus officinalis] &gt;ONK69390.1 uncharacterized protein A4U43_C05F22360 [Asparagus officinalis]	XM_021453181.1/0.0/PREDICTED: Sorghum bicolor phosphatidylinositol 4-kinase gamma 5 (LOC8083277), transcript variant X2, mRNA	sp|Q9SI52|P4KG7_ARATH/0.0/Phosphatidylinositol 4-kinase gamma 7 OS=Arabidopsis thaliana GN=PI4KG7 PE=1 SV=2	cpap:110823258/5e-18/phosphatidylinositol 4-kinase gamma 3-like; K08770 ubiquitin C	At1g26270/0.0/[T] KOG2381 Phosphatidylinositol 4-kinase	PF00454/1.8E-45/Phosphatidylinositol 3- and 4-kinase	molecular_function:GO:0016301//kinase activity;
Unigene39541_All	1335	13365	499	-4.87467105522043	0	Down	0	XP_010907249.1/2.23632e-132/PREDICTED: glucan endo-1,3-beta-glucosidase-like [Elaeis guineensis]	XM_018970219.1/0.0/PREDICTED: Juglans regia glucan endo-1,3-beta-glucosidase, basic vacuolar isoform-like (LOC108994833), mRNA	sp|A7PQW3|E13B_VITVI/4e-107/Glucan endo-1,3-beta-glucosidase OS=Vitis vinifera GN=VIT_06s0061g00120 PE=1 SV=2	brp:103870118/2e-69/glucan endo-1,3-beta-glucosidase 4; K19892 glucan endo-1,3-beta-glucosidase 4 [EC:3.2.1.39]	At3g57270/1e-98/[MVG] LSE0111 A beta-1, 3 glucanase	PF00332/4.2E-117/Glycosyl hydrolases family 17	NA
CL10296.Contig3_All	1622	16651.24	1787.59	-3.35093667631215	0	Down	0	XP_010938097.1/5.76468e-177/PREDICTED: protein ALP1-like [Elaeis guineensis]	XM_020836189.1/0.0/PREDICTED: Dendrobium catenatum protein ALP1-like (LOC110106321), mRNA	sp|Q9M2U3|ALPL_ARATH/1e-34/Protein ALP1-like OS=Arabidopsis thaliana GN=At3g55350 PE=2 SV=1	han:110868623/5e-110/receptor-like kinase LIP1; K04733 interleukin-1 receptor-associated kinase 4 [EC:2.7.11.1]	At5g12010/5e-164/[L] KOG4585 Predicted transposase	PF13359/2.4E-37/DDE superfamily endonuclease	NA
CL8714.Contig2_All	9200	41402.69	15687.2	-1.53153147902414	0	Down	0	KRH17852.1/1.31909e-176/hypothetical protein GLYMA_13G021700, partial [Glycine max]	KM117265.1/0.0/Allium cepa 18S ribosomal RNA gene, internal transcribed spacer 1, 5.8S ribosomal RNA gene, internal transcribed spacer 2, and 26S ribosomal RNA gene, complete sequence	NA	han:110926720/1e-33/uncharacterized protein LOC110926720; K22020 mucin-19	Hs22053937/8e-08/[R] KOG1721 FOG: Zn-finger	NA	NA
CL2068.Contig1_All	1392	23938	5327	-2.29930227876069	0	Down	0	XP_020246807.1/1.39298e-130/LOW QUALITY PROTEIN: oil body-associated protein 1A-like [Asparagus officinalis]	NA	sp|Q9ZVY7|OBP1A_ARATH/2e-118/Oil body-associated protein 1A OS=Arabidopsis thaliana GN=OBAP1A PE=2 SV=1	NA	NA	PTHR31360/1.6E-137/--	molecular_function:GO:0051213//dioxygenase activity;
CL15836.Contig2_All	1087	12403	318	-5.41691338521162	0	Down	0	AFP96754.1/6.08675e-59/chloroplast small heat shock protein [Agave americana]	NA	sp|P09887|HS22C_SOYBN/2e-48/Small heat shock protein, chloroplastic (Fragment) OS=Glycine max GN=HSP22 PE=2 SV=1	pda:103722921/7e-54/small heat shock protein, chloroplastic; K13993 HSP20 family protein	At4g27670/3e-45/[O] KOG0710 Molecular chaperone (small heat-shock protein Hsp26/Hsp42)	PS01031/23.43/Heat shock hsp20 proteins family profile.	NA
CL15805.Contig1_All	1230	12300	204	-6.04534019656972	0	Down	0	XP_020269965.1/1.3258e-173/isoflavone reductase-like protein [Asparagus officinalis] &gt;ONK66318.1 uncharacterized protein A4U43_C06F6450 [Asparagus officinalis]	XM_017571065.1/0.0/PREDICTED: Vigna angularis isoflavone reductase-like (LOC108335125), mRNA	sp|E1U332|ALL12_OLEEU/7e-148/Isoflavone reductase-like protein OS=Olea europaea PE=1 SV=1	dosa:Os12t0263200-01/2e-92/Os12g0263200; Pinoresinol-lariciresinol reductase TH2.; K21568 pinoresinol/lariciresinol reductase [EC:1.23.1.1 1.23.1.2 1.23.1.3 1.23.1.4]	At1g75290/3e-131/[RQ] LSE0443 A Isoflavone reductase/pinoresinol-lariciresinol reductase/phenylcoumaran benzylic ether reductase	PF05368/1.4E-79/NmrA-like family	NA
CL12062.Contig1_All	530	12733	528	-4.72328547377789	0	Down	0	XP_020242445.1/4.54187e-34/early nodulin-93-like [Asparagus officinalis]	XM_020386856.1/0.0/PREDICTED: Asparagus officinalis early nodulin-93-like (LOC109820675), mRNA	sp|Q02921|NO93_SOYBN/2e-30/Early nodulin-93 OS=Glycine max PE=2 SV=1	NA	NA	PF03386/1.8E-38/Early nodulin 93 ENOD93 protein	cellular_component:GO:0016021//integral component of membrane;
CL6682.Contig3_All	741	11869.94	179.56	-6.17809767432023	0	Down	0	OMO94543.1/8.58614e-35/Plant lipid transfer protein/Par allergen [Corchorus capsularis]	NA	sp|E6Y8S8|NLTP1_APIGR/6e-35/Non-specific lipid-transfer protein OS=Apium graveolens PE=1 SV=1	NA	At5g59320/1e-25/[I] LSE0123 A Lipid transfer protein type 1	PTHR33076:SF11/2.3E-42/--	NA
CL11059.Contig2_All	923	12215.01	494.12	-4.75904462640298	0	Down	0	XP_010908301.1/4.16737e-92/PREDICTED: uncharacterized protein LOC105034737 [Elaeis guineensis]	NA	sp|C0HJG8|BSP_BOSSE/6e-09/Basic secretory protease (Fragments) OS=Boswellia serrata PE=1 SV=1	NA	NA	PF04450/2.7E-69/Peptidase of plants and bacteria	NA
CL825.Contig1_All	1455	17552.19	2668.11	-2.8491558394987	0	Down	0	XP_010939670.1/9.07299e-156/PREDICTED: protein EXORDIUM-like 1 [Elaeis guineensis]	XM_010941367.2/0.0/PREDICTED: Elaeis guineensis protein EXORDIUM-like 1 (LOC105058431), mRNA	sp|Q9ZPE7|EXO_ARATH/3e-130/Protein EXORDIUM OS=Arabidopsis thaliana GN=EXO PE=2 SV=1	mdm:103418195/6e-15/protein SEH1-like; K14299 nucleoporin SEH1	NA	PF04674/3.0E-122/Phosphate-induced protein 1 conserved region	NA
CL2984.Contig5_All	879	17146.67	2519.58	-2.89806809620895	0	Down	0	AAB64237.1/2.06789e-85/mannose-specific lectin [Allium sativum] &gt;CAD10670.1 lectin [Binary vector pGV4223]	U58948.1/0.0/Allium sativum clone ASARI mannose-specific lectin mRNA, complete cds	sp|P83886|ASAL_ALLSA/8e-86/Mannose-specific lectin OS=Allium sativum GN=LECASAL PE=1 SV=3	pda:103713144/3e-06/probable aminodeoxychorismate synthase, chloroplastic; K13950 para-aminobenzoate synthetase [EC:2.6.1.85]	NA	SM00108/0.0053/Bulb-type mannose-specific lectin	NA
CL7358.Contig4_All	1898	37290.7	14068.86	-1.53770529054788	0	Down	0	XP_010494264.1/7.96323e-38/PREDICTED: thioredoxin H3 [Camelina sativa]	NA	sp|Q39239|TRXH4_ARATH/2e-35/Thioredoxin H4 OS=Arabidopsis thaliana GN=TRX4 PE=3 SV=2	csat:104771440/1e-38/thioredoxin H3; K03671 thioredoxin 1	At1g19730/6e-35/[O] KOG0907 Thioredoxin	SM00166/0.0051/Domain present in ubiquitin-regulatory proteins	biological_process:GO:0006662//glycerol ether metabolic process;GO:0045454//cell redox homeostasis;cellular_component:GO:0005623//cell;molecular_function:GO:0015035//protein disulfide oxidoreductase activity;
CL10296.Contig6_All	1551	14357.71	1446.27	-3.44281169143213	0	Down	0	XP_010938097.1/2.00646e-179/PREDICTED: protein ALP1-like [Elaeis guineensis]	NA	sp|Q9M2U3|ALPL_ARATH/4e-36/Protein ALP1-like OS=Arabidopsis thaliana GN=At3g55350 PE=2 SV=1	han:110868623/7e-113/receptor-like kinase LIP1; K04733 interleukin-1 receptor-associated kinase 4 [EC:2.7.11.1]	At5g12010/1e-166/[L] KOG4585 Predicted transposase	PTHR22930:SF28/9.1E-219/--	NA
CL836.Contig1_All	1139	13508.52	1193.06	-3.63252596005249	0	Down	0	XP_009406737.1/2.14654e-66/PREDICTED: protein P21-like [Musa acuminata subsp. malaccensis]	NA	sp|G5DC91|TLP1_MANZA/7e-65/Thaumatin-like protein 1 OS=Manilkara zapota GN=TLP1 PE=1 SV=2	ats:109783940/2e-48/LOC109783940; G-type lectin S-receptor-like serine/threonine-protein kinase SD2-5; K04733 interleukin-1 receptor-associated kinase 4 [EC:2.7.11.1]	At4g11650/9e-62/[V] TWOG0215 Pathogenesis related proteins, group 5, and related proteins	SM00205/2.0E-79/Thaumatin family	NA
CL18752.Contig2_All	1751	56473.59	27929.18	-1.14719797236748	0	Down	0	XP_009398521.1/0/PREDICTED: catalase isozyme A [Musa acuminata subsp. malaccensis]	XM_008804644.1/0.0/PREDICTED: Phoenix dactylifera catalase isozyme 1 (LOC103716593), mRNA	sp|P55308|CATA2_HORVU/0.0/Catalase isozyme 2 OS=Hordeum vulgare GN=CAT2 PE=2 SV=1	mus:103983085/0.0/catalase isozyme A; K03781 catalase [EC:1.11.1.6]	At1g20630/0.0/[P] KOG0047 Catalase	PS00437/-/Catalase proximal heme-ligand signature.	biological_process:GO:0006979//response to oxidative stress;GO:0042744//hydrogen peroxide catabolic process;molecular_function:GO:0046872//metal ion binding;GO:0020037//heme binding;GO:0004096//catalase activity;
CL5856.Contig1_All	1083	34320.8	12598.57	-1.57721803513177	0	Down	0	XP_006842558.1/4.12091e-103/ubiquitin-conjugating enzyme E2 10 [Amborella trichopoda] &gt;ERN04233.1 hypothetical protein AMTR_s00077p00142370 [Amborella trichopoda]	XM_020409395.1/0.0/PREDICTED: Asparagus officinalis ubiquitin-conjugating enzyme E2-17 kDa (LOC109840664), mRNA	sp|P35133|UBC10_ARATH/5e-103/Ubiquitin-conjugating enzyme E2 10 OS=Arabidopsis thaliana GN=UBC10 PE=1 SV=1	atr:18432387/6e-104/ubiquitin-conjugating enzyme E2 10; K06689 ubiquitin-conjugating enzyme E2 D [EC:2.3.2.23]	At5g53300/1e-102/[O] KOG0417 Ubiquitin-protein ligase	PS50127/48.756/Ubiquitin-conjugating enzymes family profile.	molecular_function:GO:0005524//ATP binding;
CL5444.Contig7_All	781	2699.32	18959.32	2.68084445644508	0	Up	0	NA	NA	NA	NA	NA	PS00823/-/Dehydrins signature 2.	NA
CL5148.Contig7_All	2523	10887.94	304.9	-5.28964590459385	0	Down	0	XP_008801780.1/0/PREDICTED: heat shock protein 83 [Phoenix dactylifera]	XM_010942778.2/0.0/PREDICTED: Elaeis guineensis heat shock protein 83 (LOC105059479), mRNA	sp|P27323|HS901_ARATH/0.0/Heat shock protein 90-1 OS=Arabidopsis thaliana GN=HSP90-1 PE=1 SV=3	pda:103715800/0.0/heat shock protein 83; K04079 molecular chaperone HtpG	At5g52640/0.0/[O] KOG0019 Molecular chaperone (HSP90 family)	PF02518/9.7E-18/Histidine kinase-, DNA gyrase B-, and HSP90-like ATPase	NA
Unigene18940_All	2628	16200.08	2493.06	-2.83140627151298	0	Down	0	XP_020690644.1/8.40209e-74/E3 ubiquitin-protein ligase RDUF2-like [Dendrobium catenatum]	NA	sp|Q9SNB6|RDUF1_ARATH/7e-67/E3 ubiquitin-protein ligase RDUF1 OS=Arabidopsis thaliana GN=RDUF1 PE=1 SV=1	zju:107411035/3e-71/E3 ubiquitin-protein ligase RING1; K11982 E3 ubiquitin-protein ligase RNF115/126 [EC:2.3.2.27]	At3g46620/2e-66/[O] KOG0800 FOG: Predicted E3 ubiquitin ligase	PTHR22763:SF26/6.6E-116/--	NA
Unigene1286_All	1598	12647	39	-8.47250020734111	0	Down	0	XP_009410092.1/3.56804e-95/PREDICTED: aspartic proteinase nepenthesin-2-like [Musa acuminata subsp. malaccensis] &gt;XP_009410093.1 PREDICTED: aspartic proteinase nepenthesin-2-like [Musa acuminata subsp. malaccensis]	NA	sp|Q766C3|NEP1_NEPGR/3e-83/Aspartic proteinase nepenthesin-1 OS=Nepenthes gracilis GN=nep1 PE=1 SV=1	dct:110113063/2e-65/aspartic proteinase nepenthesin-1-like; K01379 cathepsin D [EC:3.4.23.5]	At2g03200/7e-84/[O] KOG1339 Aspartyl protease	PTHR13683/3.2E-135/--	molecular_function:GO:0004190//aspartic-type endopeptidase activity;
CL3943.Contig7_All	788	3053.48	19559.47	2.54794613409209	0	Up	0	NP_001288376.1/4.18047e-54/histone H2A [Zea mays] &gt;ACF83318.1 unknown [Zea mays] &gt;ACG31563.1 histone H2A [Zea mays] &gt;ACG45898.1 histone H2A [Zea mays] &gt;AQL07608.1 Histone H2A [Zea mays]	X95763.1/0.0/A.cepa mRNA for histone H2a-like protein	sp|P40280|H2A_MAIZE/3e-55/Histone H2A OS=Zea mays PE=2 SV=1	zma:103639303/6e-55/his2a1; histone H2A; K11251 histone H2A	At5g02560/9e-50/[B] KOG1756 Histone 2A	PR00620/4.1E-51/Histone H2A signature	cellular_component:GO:0005634//nucleus;GO:0000786//nucleosome;molecular_function:GO:0003677//DNA binding;GO:0046982//protein heterodimerization activity;
CL825.Contig5_All	1189	16229.99	2581.15	-2.78397106517774	0	Down	0	XP_010939670.1/9.74768e-163/PREDICTED: protein EXORDIUM-like 1 [Elaeis guineensis]	XM_018971358.1/0.0/PREDICTED: Juglans regia protein EXORDIUM-like 2 (LOC108995740), mRNA	sp|Q9ZPE7|EXO_ARATH/2e-132/Protein EXORDIUM OS=Arabidopsis thaliana GN=EXO PE=2 SV=1	mdm:103418195/2e-15/protein SEH1-like; K14299 nucleoporin SEH1	NA	PF04674/7.3E-122/Phosphate-induced protein 1 conserved region	NA
CL10380.Contig8_All	737	14539.95	1904.41	-3.06400113686364	0	Down	0	XP_019187989.1/5.40857e-35/PREDICTED: non-specific lipid-transfer protein 1-like [Ipomoea nil]	NA	sp|Q03461|NLTP2_TOBAC/8e-33/Non-specific lipid-transfer protein 2 OS=Nicotiana tabacum PE=3 SV=1	NA	At5g59310/4e-25/[I] LSE0123 A Lipid transfer protein type 1	PF00234/2.7E-6/Protease inhibitor/seed storage/LTP family	biological_process:GO:0006869//lipid transport;molecular_function:GO:0008289//lipid binding;
Unigene50448_All	9380	20235.93	4631.62	-2.25872519935831	0	Down	0	XP_009125140.1/8.8605e-09/PREDICTED: trichohyalin isoform X3 [Brassica rapa]	NA	NA	egu:105058786/2e-11/uncharacterized LOC105058786; K20478 golgin subfamily B member 1	NA	NA	NA
CL21664.Contig3_All	2432	10553	391.39	-4.88429732322138	0	Down	0	XP_004142749.1/0/PREDICTED: heat shock cognate 70 kDa protein [Cucumis sativus] &gt;KGN51294.1 hypothetical protein Csa_5G514500 [Cucumis sativus]	XM_021860483.1/0.0/PREDICTED: Chenopodium quinoa probable mediator of RNA polymerase II transcription subunit 37c (LOC110684083), mRNA	sp|P09189|HSP7C_PETHY/0.0/Heat shock cognate 70 kDa protein OS=Petunia hybrida GN=HSP70 PE=2 SV=1	csv:101211905/0.0/heat shock cognate 70 kDa protein; K03283 heat shock 70kDa protein 1/2/6/8	At3g12580/0.0/[O] KOG0101 Molecular chaperones HSP70/HSC70, HSP70 superfamily	PTHR19375/0.0/--	molecular_function:GO:0005524//ATP binding;
CL5928.Contig1_All	978	12681	1242	-3.48332628295871	0	Down	0	XP_019260207.1/1.15992e-176/PREDICTED: chlorophyll a-b binding protein 21, chloroplastic-like [Nicotiana attenuata] &gt;OIT39346.1 chlorophyll a-b binding protein 21, chloroplastic [Nicotiana attenuata]	XM_012974805.1/0.0/PREDICTED: Erythranthe guttatus chlorophyll a-b binding protein of LHCII type 1-like (LOC105951382), mRNA	sp|P27495|CB24_TOBAC/2e-177/Chlorophyll a-b binding protein 40, chloroplastic OS=Nicotiana tabacum GN=CAB40 PE=2 SV=1	nsy:104225520/3e-177/chlorophyll a-b binding protein 21, chloroplastic-like; K08912 light-harvesting complex II chlorophyll a/b binding protein 1	At1g29920/4e-170/[C] LSE0391 A Chlorophyll A/B binding protein	PF00504/4.0E-50/Chlorophyll A-B binding protein	biological_process:GO:0009765//photosynthesis, light harvesting;GO:0018298//protein-chromophore linkage;cellular_component:GO:0009535//chloroplast thylakoid membrane;GO:0009523//photosystem II;GO:0016021//integral component of membrane;GO:0009522//photosystem I;molecular_function:GO:0016168//chlorophyll binding;
CL5148.Contig11_All	2535	12275.43	1086.81	-3.62899675505264	0	Down	0	XP_008801780.1/0/PREDICTED: heat shock protein 83 [Phoenix dactylifera]	XM_012234792.2/0.0/PREDICTED: Jatropha curcas heat shock protein 83 (LOC105648415), mRNA	sp|P27323|HS901_ARATH/0.0/Heat shock protein 90-1 OS=Arabidopsis thaliana GN=HSP90-1 PE=1 SV=3	pda:103715800/0.0/heat shock protein 83; K04079 molecular chaperone HtpG	At5g52640/0.0/[O] KOG0019 Molecular chaperone (HSP90 family)	PTHR11528:SF53/0.0/--	biological_process:GO:0006457//protein folding;GO:0006950//response to stress;molecular_function:GO:0005524//ATP binding;GO:0051082//unfolded protein binding;
CL13903.Contig1_All	875	13071	1443	-3.31062115757237	0	Down	0	XP_010911727.1/6.35546e-68/PREDICTED: multiprotein-bridging factor 1c [Elaeis guineensis]	XM_010251483.2/0.0/PREDICTED: Nelumbo nucifera multiprotein-bridging factor 1c (LOC104592244), mRNA	sp|Q9LV58|MBF1C_ARATH/1e-60/Multiprotein-bridging factor 1c OS=Arabidopsis thaliana GN=MBF1C PE=1 SV=1	egu:105037803/9e-69/multiprotein-bridging factor 1c; K03627 putative transcription factor	At3g24500/3e-60/[K] KOG3398 Transcription factor MBF1	NA	molecular_function:GO:0043565//sequence-specific DNA binding;
CL2475.Contig1_All	1806	17901.77	3652.35	-2.42460015274991	0	Down	0	OTG20831.1/0/putative elongation factor 1-alpha [Helianthus annuus]	XM_019399807.1/0.0/PREDICTED: Nicotiana attenuata elongation factor 1-alpha (LOC109233991), mRNA	sp|P17786|EF1A_SOLLC/0.0/Elongation factor 1-alpha OS=Solanum lycopersicum PE=2 SV=1	nsy:104231890/0.0/elongation factor 1-alpha; K03231 elongation factor 1-alpha	At5g60390/0.0/[J] KOG0052 Translation elongation factor EF-1 alpha/Tu	PTHR23115/0.0/--	cellular_component:GO:0005737//cytoplasm;molecular_function:GO:0003746//translation elongation factor activity;GO:0005525//GTP binding;GO:0003924//GTPase activity;
CL10380.Contig16_All	1043	13903.73	1811.29	-3.07177735960638	0	Down	0	XP_019187989.1/4.21336e-34/PREDICTED: non-specific lipid-transfer protein 1-like [Ipomoea nil]	NA	sp|Q03461|NLTP2_TOBAC/5e-32/Non-specific lipid-transfer protein 2 OS=Nicotiana tabacum PE=3 SV=1	NA	At5g59310/6e-24/[I] LSE0123 A Lipid transfer protein type 1	SM00499/5.0E-12/Plant lipid transfer protein / seed storage protein / trypsin-alpha amylase inhibitor domain family	biological_process:GO:0006869//lipid transport;molecular_function:GO:0008289//lipid binding;
Unigene56044_All	2180	16151.76	2840.18	-2.63903195191066	0	Down	0	XP_020264643.1/8.8956e-148/xyloglucan endotransglucosylase/hydrolase protein 15-like [Asparagus officinalis]	XM_010678423.2/0.0/PREDICTED: Beta vulgaris subsp. vulgaris probable xyloglucan endotransglucosylase/hydrolase protein 23 (LOC104892471), mRNA	sp|Q38857|XTH22_ARATH/1e-126/Xyloglucan endotransglucosylase/hydrolase protein 22 OS=Arabidopsis thaliana GN=XTH22 PE=1 SV=1	egu:105049189/9e-138/probable xyloglucan endotransglucosylase/hydrolase protein 23; K14504 xyloglucan:xyloglucosyl transferase TCH4 [EC:2.4.1.207]	At5g57560/3e-126/[M] TWOG0096 Xyloglucan endotransglycosylase	PTHR31062/3.4E-202/--	NA
CL5218.Contig2_All	1067	3991.72	20998.17	2.26378632721423	0	Up	0	XP_010933649.1/1.70997e-108/PREDICTED: probable aquaporin TIP2-1 [Elaeis guineensis]	U58207.1/0.0/Allium cepa aquaporin homologue mRNA, partial cds	sp|Q7XA61|TIP21_ORYSJ/5e-107/Probable aquaporin TIP2-1 OS=Oryza sativa subsp. japonica GN=TIP2-1 PE=2 SV=1	egu:105053986/3e-109/probable aquaporin TIP2-1; K09873 aquaporin TIP	At4g17340/8e-98/[G] KOG0223 Aquaporin (major intrinsic protein family)	PTHR19139/5.1E-161/--	cellular_component:GO:0016021//integral component of membrane;molecular_function:GO:0005215//transporter activity;
CL1899.Contig5_All	10230	3165.12	18989.46	2.45347193390596	0	Up	0	CAH59423.1/7.31986e-148/hypothetical protein, partial [Plantago major]	NA	sp|Q38953|DEAH5_ARATH/6e-09/Probable pre-mRNA-splicing factor ATP-dependent RNA helicase DEAH5 OS=Arabidopsis thaliana GN=At3g26560 PE=1 SV=2	cit:102618425/1e-10/probable pre-mRNA-splicing factor ATP-dependent RNA helicase DEAH5; K12818 ATP-dependent RNA helicase DHX8/PRP22 [EC:3.6.4.13]	At3g26560/1e-08/[A] KOG0922 DEAH-box RNA helicase	PF00767/5.6E-92/Potyvirus coat protein	molecular_function:GO:0005524//ATP binding;GO:0004386//helicase activity;GO:0003676//nucleic acid binding;
CL1634.Contig2_All	591	14524	2158	-2.88206690873944	0	Down	0	BAB88746.1/1.47774e-19/trypsin inhibitor [Allium cepa]	NA	NA	NA	NA	SM00269/0.0013/Bowman-Birk type proteinase inhibitor	NA
CL22551.Contig6_All	1156	10725.37	636.21	-4.20677540291329	0	Down	0	XP_020268797.1/8.0416e-67/17.8 kDa class I heat shock protein-like [Asparagus officinalis]	DQ515785.1/0.0/Agave tequilana clone 7.8 chaperone mRNA, complete cds	sp|P27880|HSP12_MEDSA/9e-57/18.2 kDa class I heat shock protein OS=Medicago sativa GN=HSP18.2 PE=2 SV=1	sind:105160926/9e-62/17.6 kDa class I heat shock protein-like; K13993 HSP20 family protein	At5g59720/1e-53/[O] KOG0710 Molecular chaperone (small heat-shock protein Hsp26/Hsp42)	PS01031/26.222/Heat shock hsp20 proteins family profile.	NA
CL9425.Contig3_All	852	905.62	12660	3.67383293165616	0	Up	0	NA	NA	NA	NA	NA	NA	NA
CL9534.Contig4_All	11016	18061.59	3956.72	-2.32194286460181	0	Down	0	XP_009125140.1/1.09239e-08/PREDICTED: trichohyalin isoform X3 [Brassica rapa]	NA	NA	egu:105058786/3e-11/uncharacterized LOC105058786; K20478 golgin subfamily B member 1	At5g40450/3e-08/[S] KOG1181 FOG: Low-complexity	NA	NA
CL5856.Contig4_All	962	38205.73	16465	-1.34578135778245	0	Down	0	OTG32300.1/2.31434e-104/putative ubiquitin-conjugating enzyme/RWD-like protein [Helianthus annuus]	XM_020409395.1/0.0/PREDICTED: Asparagus officinalis ubiquitin-conjugating enzyme E2-17 kDa (LOC109840664), mRNA	sp|P35133|UBC10_ARATH/1e-103/Ubiquitin-conjugating enzyme E2 10 OS=Arabidopsis thaliana GN=UBC10 PE=1 SV=1	atr:18432387/1e-104/ubiquitin-conjugating enzyme E2 10; K06689 ubiquitin-conjugating enzyme E2 D [EC:2.3.2.23]	At5g53300/2e-103/[O] KOG0417 Ubiquitin-protein ligase	PF00179/4.0E-54/Ubiquitin-conjugating enzyme	molecular_function:GO:0005524//ATP binding;
CL10656.Contig2_All	1342	21724.61	5965.63	-1.99597871464909	0	Down	0	XP_010921891.1/4.67598e-137/PREDICTED: glucan endo-1,3-beta-glucosidase [Elaeis guineensis]	NA	sp|A7PQW3|E13B_VITVI/3e-113/Glucan endo-1,3-beta-glucosidase OS=Vitis vinifera GN=VIT_06s0061g00120 PE=1 SV=2	mtr:MTR_1g031900/3e-59/glucan endo-1,3-beta-glucosidase-like protein; K19891 glucan endo-1,3-beta-glucosidase 1/2/3 [EC:3.2.1.39]	At3g57270/4e-99/[MVG] LSE0111 A beta-1, 3 glucanase	PF00332/9.6E-117/Glycosyl hydrolases family 17	NA
CL11357.Contig1_All	2231	14883.93	2463.5	-2.72636897717699	0	Down	0	AHN60570.1/0/DOGAI [Dendrobium hybrid cultivar]	AP009790.1/0.0/Lotus japonicus genomic DNA, clone: LjT15P09, TM2024, complete sequence	sp|Q8W127|SLN1_HORVU/0.0/DELLA protein SLN1 OS=Hordeum vulgare GN=SLN1 PE=1 SV=1	pda:103721390/0.0/DELLA protein SLR1; K14494 DELLA protein	At1g14920/0.0/[TK] LSE0487 A Gibberellin response modulator/Predicted transcription factor	PF03514/3.2E-136/GRAS domain family	biological_process:GO:0006355//regulation of transcription, DNA-templated;GO:0006351//transcription, DNA-templated;cellular_component:GO:0005634//nucleus;molecular_function:GO:0000989//transcription factor activity, transcription factor binding;
CL3242.Contig2_All	2038	1313.66	13695.78	3.25067275672472	0	Up	0	XP_010670865.1/2.26118e-31/PREDICTED: uncharacterized protein LOC104887811 [Beta vulgaris subsp. vulgaris]	XM_021998774.1/0.0/PREDICTED: Spinacia oleracea uncharacterized LOC110793843 (LOC110793843), mRNA	sp|Q00451|PRF1_SOLLC/1e-22/36.4 kDa proline-rich protein OS=Solanum lycopersicum GN=TPRP-F1 PE=2 SV=1	bvg:104906049/2e-10/ubiquitin carboxyl-terminal hydrolase 36; K11855 ubiquitin carboxyl-terminal hydrolase 36/42 [EC:3.4.19.12]	At4g15160_1/2e-22/[R] LSE0121 A AAI domain	PTHR31731:SF16/9.5E-49/--	NA
CL21664.Contig5_All	2221	10815.21	804.79	-3.87970033282499	0	Down	0	XP_004142749.1/0/PREDICTED: heat shock cognate 70 kDa protein [Cucumis sativus] &gt;KGN51294.1 hypothetical protein Csa_5G514500 [Cucumis sativus]	XM_021860483.1/0.0/PREDICTED: Chenopodium quinoa probable mediator of RNA polymerase II transcription subunit 37c (LOC110684083), mRNA	sp|P09189|HSP7C_PETHY/0.0/Heat shock cognate 70 kDa protein OS=Petunia hybrida GN=HSP70 PE=2 SV=1	csv:101211905/0.0/heat shock cognate 70 kDa protein; K03283 heat shock 70kDa protein 1/2/6/8	At3g12580/0.0/[O] KOG0101 Molecular chaperones HSP70/HSC70, HSP70 superfamily	PR00301/7.06E-88/70kDa heat shock protein signature	molecular_function:GO:0005524//ATP binding;
CL5148.Contig2_All	2411	9424.87	285.62	-5.1756986524225	0	Down	0	XP_008801780.1/0/PREDICTED: heat shock protein 83 [Phoenix dactylifera]	XM_010942778.2/0.0/PREDICTED: Elaeis guineensis heat shock protein 83 (LOC105059479), mRNA	sp|P27323|HS901_ARATH/0.0/Heat shock protein 90-1 OS=Arabidopsis thaliana GN=HSP90-1 PE=1 SV=3	pda:103715800/0.0/heat shock protein 83; K04079 molecular chaperone HtpG	At5g52640/0.0/[O] KOG0019 Molecular chaperone (HSP90 family)	PF00183/1.5E-243/Hsp90 protein	biological_process:GO:0006457//protein folding;GO:0006950//response to stress;molecular_function:GO:0005524//ATP binding;GO:0051082//unfolded protein binding;
Unigene23894_All	1012	11475.59	1121.06	-3.48702777346469	0	Down	0	XP_012475929.1/2.84218e-50/PREDICTED: heat shock 22 kDa protein, mitochondrial-like [Gossypium raimondii] &gt;KJB25615.1 hypothetical protein B456_004G199300 [Gossypium raimondii]	XM_017366453.1/0.0/PREDICTED: Daucus carota subsp. sativus small heat shock protein, chloroplastic-like (LOC108198674), mRNA	sp|P46254|HS22M_PEA/2e-44/Heat shock 22 kDa protein, mitochondrial OS=Pisum sativum GN=HSP22 PE=2 SV=1	gra:105792081/4e-51/heat shock 22 kDa protein, mitochondrial-like; K13993 HSP20 family protein	At4g25200/7e-40/[O] KOG0710 Molecular chaperone (small heat-shock protein Hsp26/Hsp42)	PTHR11527/2.4E-61/--	NA
CL14142.Contig3_All	1212	15615.17	2963.72	-2.52886205993674	0	Down	0	NA	NA	NA	NA	NA	NA	NA
CL9425.Contig2_All	825	1017.1	12449.35	3.48214214021835	0	Up	0	NA	NA	NA	NA	NA	NA	NA
CL10380.Contig12_All	1018	28594.33	10505.43	-1.57598873078296	0	Down	0	AAK01293.1/7.67387e-32/lipid transfer protein [Avicennia marina]	XM_006664215.2/0.0/PREDICTED: Oryza brachyantha non-specific lipid-transfer protein 4 (LOC102701878), mRNA	sp|P93224|NLTP2_SOLLC/1e-32/Non-specific lipid-transfer protein 2 OS=Solanum lycopersicum GN=LE16 PE=2 SV=1	NA	At5g59320/1e-25/[I] LSE0123 A Lipid transfer protein type 1	PTHR33076/2.7E-47/--	NA
CL107.Contig6_All	2968	42856.3	20338.22	-1.20670872357428	0	Down	0	XP_020264943.1/0/elongation factor 2-like [Asparagus officinalis] &gt;XP_020264944.1 elongation factor 2-like [Asparagus officinalis] &gt;ONK69796.1 uncharacterized protein A4U43_C05F26830 [Asparagus officinalis]	XM_021972872.1/0.0/PREDICTED: Prunus avium elongation factor 2-like (LOC110768981), mRNA	sp|Q9ASR1|EF2_ARATH/0.0/Elongation factor 2 OS=Arabidopsis thaliana GN=LOS1 PE=1 SV=1	pxb:103952009/0.0/elongation factor 2; K03234 elongation factor 2	At1g56075/0.0/[J] KOG0469 Elongation factor 2	PS00301/-/Translational (tr)-type guanine nucleotide-binding (G) domain signature.	NA
CL9377.Contig1_All	669	10164.71	675.79	-4.04224508638015	0	Down	0	BAB88746.1/4.9348e-22/trypsin inhibitor [Allium cepa]	NA	NA	NA	NA	NA	NA
Unigene11533_All	1283	14499.24	2524.53	-2.65328539784043	0	Down	0	ACI31201.1/4.92738e-67/pathogenesis-related protein [Lycoris radiata]	KX954611.1/0.0/Lilium hybrid division VII cultivar Sorbonne pathogenesis-related protein 4 (PR4b) mRNA, complete cds	sp|P29063|PR4B_TOBAC/1e-57/Pathogenesis-related protein PR-4B OS=Nicotiana tabacum PE=2 SV=1	NA	At3g04720/1e-55/[R] KOG4742 Predicted chitinase	PR00602/1.04E-40/Barwin domain signature	biological_process:GO:0050832//defense response to fungus;GO:0042742//defense response to bacterium;
CL23291.Contig4_All	1441	1432.31	13492.13	3.10430760164907	0	Up	0	KQL25626.1/2.01573e-46/hypothetical protein SETIT_032292mg, partial [Setaria italica]	XM_007016421.2/0.0/PREDICTED: Theobroma cacao histone H4 (LOC18590730), mRNA	sp|P0CG89|H4_SOYBN/2e-48/Histone H4 OS=Glycine max PE=3 SV=1	egu:105039262/6e-47/histone H4-like; K11254 histone H4	At5g59970/6e-48/[B] KOG3467 Histone H4	PF15511/2.8E-8/Centromere kinetochore component CENP-T histone fold	NA
CL14142.Contig1_All	744	15591.37	3095.83	-2.463744388711	0	Down	0	NA	NA	NA	NA	NA	NA	NA
CL7901.Contig4_All	1130	11532.55	1261.16	-3.32428316747174	0	Down	0	ABF61870.1/1.49104e-64/chaperone [Agave tequilana]	XM_020394818.1/0.0/PREDICTED: Asparagus officinalis 17.0 kDa class II heat shock protein-like (LOC109827794), mRNA	sp|P46516|HSP21_HELAN/3e-58/17.9 kDa class II heat shock protein OS=Helianthus annuus GN=HSP17.9 PE=2 SV=1	aip:107606291/1e-62/17.9 kDa class II heat shock protein; K13993 HSP20 family protein	At5g12030/7e-51/[O] KOG0710 Molecular chaperone (small heat-shock protein Hsp26/Hsp42)	PTHR11527/5.0E-82/--	NA
Unigene51146_All	2123	26767	9559	-1.6169186907489	0	Down	0	XP_018682282.1/0/PREDICTED: UDP-glucuronate 4-epimerase 1 [Musa acuminata subsp. malaccensis]	KX429689.1/0.0/Ornithogalum longebracteatum UDP-D-glucuronic acid 4-epimerase 1 (UGlcAE1) mRNA, complete cds	sp|Q9M0B6|GAE1_ARATH/0.0/UDP-glucuronate 4-epimerase 1 OS=Arabidopsis thaliana GN=GAE1 PE=1 SV=1	mus:103983943/0.0/UDP-glucuronate 4-epimerase 1; K08679 UDP-glucuronate 4-epimerase [EC:5.1.3.6]	At4g30440/0.0/[M] KOG1371 UDP-glucose 4-epimerase/UDP-sulfoquinovose synthase	PF16363/1.8E-51/GDP-mannose 4,6 dehydratase	biological_process:GO:0005975//carbohydrate metabolic process;cellular_component:GO:0016021//integral component of membrane;molecular_function:GO:0016857//racemase and epimerase activity, acting on carbohydrates and derivatives;GO:0050662//coenzyme binding;
Unigene21994_All	487	12619.33	1763.46	-2.97054940149754	0	Down	0	XP_020247521.1/2.92903e-33/trans-resveratrol di-O-methyltransferase-like isoform X2 [Asparagus officinalis]	NA	sp|B6VJS4|ROMT_VITVI/1e-25/Trans-resveratrol di-O-methyltransferase OS=Vitis vinifera GN=ROMT PE=1 SV=2	pda:103706156/6e-33/trans-resveratrol di-O-methyltransferase-like; K16040 trans-resveratrol di-O-methyltransferase [EC:2.1.1.240]	At1g51990/3e-11/[R] KOG3178 Hydroxyindole-O-methyltransferase and related SAM-dependent methyltransferases	NA	NA
CL7771.Contig4_All	630	1330	12875	3.1436794380295	0	Up	0	XP_019198212.1/1.35362e-15/PREDICTED: defensin Ec-AMP-D1-like [Ipomoea nil]	NA	sp|P20346|DF322_SOLTU/1e-13/Defensin-like protein P322 OS=Solanum tuberosum PE=2 SV=1	NA	NA	NA	biological_process:GO:0006952//defense response;
CL1328.Contig7_All	3180	10047.83	777.38	-3.82351500238405	0	Down	0	XP_020265267.1/0/LOW QUALITY PROTEIN: chaperone protein ClpB1-like [Asparagus officinalis]	XM_008806397.2/0.0/PREDICTED: Phoenix dactylifera chaperone protein ClpB1-like (LOC103717858), mRNA	sp|Q6F2Y7|CLPB1_ORYSJ/0.0/Chaperone protein ClpB1 OS=Oryza sativa subsp. japonica GN=CLPB1 PE=2 SV=1	egu:105040848/0.0/chaperone protein ClpB1; K03695 ATP-dependent Clp protease ATP-binding subunit ClpB	At1g74310/0.0/[O] KOG1051 Chaperone HSP104 and related ATP-dependent Clp proteases	PTHR11638/0.0/--	NA
Unigene33481_All	1368	14111	2541	-2.60474679351764	0	Down	0	AAF65845.1/2.86907e-173/aquaporin 1 [Allium cepa]	XM_018584396.1/0.0/PREDICTED: Raphanus sativus aquaporin PIP2-2-like (LOC108812206), mRNA	sp|Q9ATM6|PIP24_MAIZE/3e-166/Aquaporin PIP2-4 OS=Zea mays GN=PIP2-4 PE=1 SV=1	egu:105044283/8e-167/aquaporin PIP2-4; K09872 aquaporin PIP	At2g37170/5e-160/[G] KOG0223 Aquaporin (major intrinsic protein family)	PR00783/1.6E-71/Major intrinsic protein family signature	NA
CL21847.Contig2_All	1458	30146	12006	-1.45960585745022	0	Down	0	XP_011022977.1/0/PREDICTED: alcohol dehydrogenase [Populus euphratica]	LC150037.1/0.0/Allium tuberosum mRNA, freshness evaluating marker, clone: ALT_R68	sp|P48977|ADH_MALDO/0.0/Alcohol dehydrogenase OS=Malus domestica GN=ADH PE=2 SV=1	pop:POPTR_0007s03890g/0.0/POPTRDRAFT_718546; alcohol-dehydrogenase family protein; K18857 alcohol dehydrogenase class-P [EC:1.1.1.1]	At1g77120/0.0/[Q] KOG0022 Alcohol dehydrogenase, class III	PTHR11695:SF432/1.4E-263/--	molecular_function:GO:0008270//zinc ion binding;GO:0016491//oxidoreductase activity;
CL4186.Contig4_All	1944	14443.04	2709.69	-2.54556956324155	0	Down	0	XP_010909227.1/1.51114e-142/PREDICTED: cytochrome P450 81E8-like [Elaeis guineensis]	NA	sp|Q6WNQ8|C81E8_MEDTR/2e-113/Cytochrome P450 81E8 OS=Medicago truncatula GN=CYP81E8 PE=2 SV=1	egu:105037266/2e-131/isoflavone 2'-hydroxylase-like; K07408 cytochrome P450 family 1 subfamily A polypeptide 1 [EC:1.14.14.1]	At5g57220/1e-112/[Q] KOG0156 Cytochrome P450 CYP2 subfamily	PTHR24298/4.8E-207/--	NA
CL21243.Contig1_All	754	10158.92	892.54	-3.6400812435196	0	Down	0	XP_010936991.1/1.02886e-65/PREDICTED: uncharacterized protein LOC105056475 [Elaeis guineensis]	XM_021897774.1/0.0/PREDICTED: Chenopodium quinoa tRNA-dihydrouridine(47) synthase [NAD(P)(+)]-like (LOC110718854), mRNA	NA	NA	NA	PTHR10891/8.0E-47/--	molecular_function:GO:0005509//calcium ion binding;
Unigene50687_All	657	323.06	9587.3	4.75985569551031	0	Up	0	NA	NA	NA	NA	NA	NA	NA
Unigene31510_All	1861	12667	1980	-2.80889739100422	0	Down	0	XP_012451966.1/1.4901e-105/PREDICTED: putative serine/threonine-protein kinase [Gossypium raimondii] &gt;XP_016669650.1 PREDICTED: putative serine/threonine-protein kinase [Gossypium hirsutum] &gt;KJB66196.1 hypothetical protein B456_010G131700 [Gossypium raimondii] &gt;KJB66197.1 hypothetical protein B456_010G131700 [Gossypium raimondii]	NA	sp|Q8RZV7|MSP1_ORYSJ/9e-79/Leucine-rich repeat receptor protein kinase MSP1 OS=Oryza sativa subsp. japonica GN=MSP1 PE=1 SV=1	han:110941882/3e-97/leucine-rich repeat receptor protein kinase EMS1-like; K04733 interleukin-1 receptor-associated kinase 4 [EC:2.7.11.1]	At5g42440/3e-92/[T] KOG1187 Serine/threonine protein kinase	PF07714/3.1E-45/Protein tyrosine kinase	cellular_component:GO:0016021//integral component of membrane;molecular_function:GO:0004674//protein serine/threonine kinase activity;GO:0005524//ATP binding;
CL20247.Contig2_All	845	25186.27	9031.94	-1.61092451584226	0	Down	0	CBI32594.3/3.72056e-44/unnamed protein product, partial [Vitis vinifera]	XM_010940995.1/0.0/PREDICTED: Elaeis guineensis glycine-rich RNA-binding protein GRP2A (LOC105058161), mRNA	sp|P49310|GRP1_SINAL/4e-42/Glycine-rich RNA-binding protein GRP1A OS=Sinapis alba PE=2 SV=1	gmx:100305467/2e-41/uncharacterized LOC100305467; K13195 cold-inducible RNA-binding protein	At2g21660/2e-40/[R] KOG0118 FOG: RRM domain	PS50102/20.508/Eukaryotic RNA Recognition Motif (RRM) profile.	molecular_function:GO:0003723//RNA binding;
CL23827.Contig3_All	4240	13826.65	2576.94	-2.5551156460179	0	Down	0	XP_020270151.1/1.34272e-177/uncharacterized protein LOC109845325 [Asparagus officinalis] &gt;XP_020270152.1 uncharacterized protein LOC109845325 [Asparagus officinalis] &gt;XP_020270153.1 uncharacterized protein LOC109845325 [Asparagus officinalis] &gt;ONK67099.1 uncharacterized protein A4U43_C06F15700 [Asparagus officinalis]	HG975449.1/0.0/Solanum pennellii chromosome ch10, complete genome	sp|Q8LGJ5|PCO2_ARATH/7e-72/Plant cysteine oxidase 2 OS=Arabidopsis thaliana GN=PCO2 PE=1 SV=1	egu:105041516/9e-134/uncharacterized LOC105041516; K10581 ubiquitin-conjugating enzyme E2 O [EC:2.3.2.24]	At5g39890/2e-71/[S] KOG4281 Uncharacterized conserved protein	PF11145/3.5E-187/Protein of unknown function (DUF2921)	cellular_component:GO:0016021//integral component of membrane;
Unigene26937_All	2160	8232.46	153.05	-5.88064349049908	0	Down	0	XP_008813262.1/0/PREDICTED: cysteine-rich receptor-like protein kinase 2 [Phoenix dactylifera]	XM_017580533.1/0.0/PREDICTED: Vigna angularis cysteine-rich receptor-like protein kinase 2 (LOC108342747), mRNA	sp|Q9CAL3|CRK2_ARATH/9e-117/Cysteine-rich receptor-like protein kinase 2 OS=Arabidopsis thaliana GN=CRK2 PE=2 SV=1	ats:109738846/0.0/LOC109738846; cysteine-rich receptor-like protein kinase 42; K04733 interleukin-1 receptor-associated kinase 4 [EC:2.7.11.1]	At1g56120/3e-96/[T] LSE0002 A Receptor protein kinase containing LRR repeats	PS51473/12.633/Gnk2-homologous domain profile.	cellular_component:GO:0016021//integral component of membrane;molecular_function:GO:0005524//ATP binding;GO:0004672//protein kinase activity;
CL56.Contig2_All	944	8715.71	423.25	-4.49543106429297	0	Down	0	XP_006344915.1/4.59031e-47/PREDICTED: photosystem II 10 kDa polypeptide, chloroplastic-like isoform X1 [Solanum tuberosum]	XM_011032448.1/0.0/PREDICTED: Populus euphratica photosystem II 10 kDa polypeptide, chloroplastic-like (LOC105130098), transcript variant X2, mRNA &gt;XM_011032449.1 PREDICTED: Populus euphratica photosystem II 10 kDa polypeptide, chloroplastic-like (LOC105130098), transcript variant X3, mRNA	sp|Q40519|PSBR_TOBAC/2e-43/Photosystem II 10 kDa polypeptide, chloroplastic OS=Nicotiana tabacum GN=PSBR PE=2 SV=1	sot:102604273/7e-48/photosystem II 10 kDa polypeptide, chloroplastic-like; K03541 photosystem II 10kDa protein	NA	PF04725/1.4E-49/Photosystem II 10 kDa polypeptide PsbR	biological_process:GO:0015979//photosynthesis;cellular_component:GO:0016021//integral component of membrane;GO:0009654//photosystem II oxygen evolving complex;
CL825.Contig3_All	1190	12376.53	1919.66	-2.82007901097342	0	Down	0	XP_010939670.1/3.16081e-157/PREDICTED: protein EXORDIUM-like 1 [Elaeis guineensis]	FQ397513.1/0.0/Vitis vinifera clone SS0AEB6YJ03	sp|Q9ZPE7|EXO_ARATH/3e-129/Protein EXORDIUM OS=Arabidopsis thaliana GN=EXO PE=2 SV=1	mdm:103418195/1e-15/protein SEH1-like; K14299 nucleoporin SEH1	NA	PTHR31279:SF3/9.8E-192/--	NA
CL5743.Contig5_All	1859	19059	5396	-1.95190501500093	0	Down	0	XP_020700534.1/6.35335e-47/ethylene-responsive transcription factor RAP2-4-like [Dendrobium catenatum]	HG975516.1/0.0/Solanum lycopersicum chromosome ch04, complete genome	sp|Q8H1E4|RAP24_ARATH/3e-39/Ethylene-responsive transcription factor RAP2-4 OS=Arabidopsis thaliana GN=RAP2-4 PE=1 SV=1	dct:110112594/9e-48/ethylene-responsive transcription factor RAP2-4-like; K09286 EREBP-like factor	At1g78080/8e-39/[K] LSE0301 A AP2 domain transcription factor	PR00367/3.2E-11/Ethylene responsive element binding protein signature	NA
CL7144.Contig2_All	3724	18835	5304	-1.95965819614942	0	Down	0	XP_020268256.1/0/putative transcription elongation factor SPT5 homolog 1 [Asparagus officinalis] &gt;ONK67786.1 uncharacterized protein A4U43_C05F3760 [Asparagus officinalis]	XM_020412667.1/0.0/PREDICTED: Asparagus officinalis putative transcription elongation factor SPT5 homolog 1 (LOC109843714), mRNA	sp|F4JW79|RDM3_ARATH/9e-55/Protein RNA-directed DNA methylation 3 OS=Arabidopsis thaliana GN=RDM3 PE=1 SV=1	egu:105050078/0.0/putative transcription elongation factor SPT5 homolog 1; K15172 transcription elongation factor SPT5	At4g08350/0.0/[K] KOG1999 RNA polymerase II transcription elongation factor DSIF/SUPT5H/SPT5	SM00738/3.5E-12/In Spt5p, this domain may confer affinity for Spt4p. It possesses a RNP-like fold.	NA
Unigene25922_All	738	569	9934	3.99447934570341	0	Up	0	AQK43641.1/1.4062e-77/Histone H3.2 [Zea mays]	XM_007213912.2/0.0/PREDICTED: Prunus persica histone H3.2 (LOC18779950), mRNA	sp|P68428|H32_WHEAT/2e-76/Histone H3.2 OS=Triticum aestivum PE=1 SV=2	mus:103979097/6e-76/histone H3.2; K11253 histone H3	At5g65360/4e-76/[B] KOG1745 Histones H3 and H4	NA	NA
CL5484.Contig1_All	1548	10553.73	1206.25	-3.26054697604585	0	Down	0	XP_020263689.1/0/alpha-galactosidase-like [Asparagus officinalis] &gt;ONK73723.1 uncharacterized protein A4U43_C04F34590 [Asparagus officinalis]	XM_020819796.1/0.0/PREDICTED: Dendrobium catenatum alpha-galactosidase-like (LOC110094537), mRNA	sp|Q42656|AGAL_COFAR/0.0/Alpha-galactosidase OS=Coffea arabica PE=1 SV=1	mus:103982384/0.0/alpha-galactosidase; K07407 alpha-galactosidase [EC:3.2.1.22]	At5g08370/9e-174/[G] KOG2366 Alpha-D-galactosidase (melibiase)	PR00740/5.2E-65/Glycosyl hydrolase family 27 signature	NA
CL13903.Contig2_All	858	9891	943	-3.5221815551437	0	Down	0	XP_010911727.1/3.99154e-68/PREDICTED: multiprotein-bridging factor 1c [Elaeis guineensis]	XM_010251483.2/0.0/PREDICTED: Nelumbo nucifera multiprotein-bridging factor 1c (LOC104592244), mRNA	sp|Q9LV58|MBF1C_ARATH/7e-61/Multiprotein-bridging factor 1c OS=Arabidopsis thaliana GN=MBF1C PE=1 SV=1	egu:105037803/6e-69/multiprotein-bridging factor 1c; K03627 putative transcription factor	At3g24500/2e-60/[K] KOG3398 Transcription factor MBF1	NA	molecular_function:GO:0043565//sequence-specific DNA binding;
CL22943.Contig2_All	942	10844.55	1357.61	-3.12922403045899	0	Down	0	NP_001326374.1/1.77851e-23/Bifunctional inhibitor/lipid-transfer protein/seed storage 2S albumin superfamily protein [Arabidopsis thaliana] &gt;ANM64338.1 Bifunctional inhibitor/lipid-transfer protein/seed storage 2S albumin superfamily protein [Arabidopsis thaliana]	NA	sp|P82353|NLTP2_PRUAR/7e-20/Non-specific lipid-transfer protein 2 OS=Prunus armeniaca PE=1 SV=1	NA	At3g18280/2e-23/[I] LSE1540 A Lipid transfer protein type 2	PTHR33214/3.0E-44/--	biological_process:GO:0006869//lipid transport;
CL667.Contig1_All	1331	9083.86	665.38	-3.9024499074586	0	Down	0	XP_020250567.1/5.43292e-47/heavy metal-associated isoprenylated plant protein 35-like [Asparagus officinalis] &gt;ONK54992.1 uncharacterized protein A4U43_UnF8800 [Asparagus officinalis]	NA	sp|Q84J88|HIP36_ARATH/1e-21/Heavy metal-associated isoprenylated plant protein 36 OS=Arabidopsis thaliana GN=HIPP36 PE=2 SV=1	bdi:100843688/6e-11/copper transport protein ATX1; K07213 copper chaperone	At5g27690/3e-21/[P] KOG1603 Copper chaperone	PTHR22814/3.4E-62/--	NA
CL4186.Contig1_All	1928	13495.49	2585.48	-2.51536815317037	0	Down	0	XP_010909227.1/6.07341e-114/PREDICTED: cytochrome P450 81E8-like [Elaeis guineensis]	NA	sp|Q9LVD6|C81F2_ARATH/5e-93/Cytochrome P450 81F2 OS=Arabidopsis thaliana GN=CYP81F2 PE=2 SV=1	egu:105037266/2e-106/isoflavone 2'-hydroxylase-like; K07408 cytochrome P450 family 1 subfamily A polypeptide 1 [EC:1.14.14.1]	At5g57220/1e-92/[Q] KOG0156 Cytochrome P450 CYP2 subfamily	PF00067/7.7E-62/Cytochrome P450	NA
CL18068.Contig2_All	817	11366	1601	-2.95907425096232	0	Down	0	XP_020591314.1/1.42294e-32/ethylene-responsive transcription factor ERF012-like [Phalaenopsis equestris]	XM_006390008.1/0.0/Eutrema salsugineum hypothetical protein (EUTSA_v10019045mg) mRNA, complete cds	sp|Q9SFE4|ERF12_ARATH/1e-26/Ethylene-responsive transcription factor ERF012 OS=Arabidopsis thaliana GN=ERF012 PE=2 SV=1	zma:103638017/6e-18/ethylene-responsive transcription factor RAP2-1; K09286 EREBP-like factor	At1g21910/2e-26/[K] LSE0301 A AP2 domain transcription factor	PTHR31985/6.2E-69/--	biological_process:GO:0006351//transcription, DNA-templated;cellular_component:GO:0005634//nucleus;molecular_function:GO:0003677//DNA binding;GO:0003700//DNA binding transcription factor activity;
CL1457.Contig1_All	1117	20873	6667	-1.77792317988514	0	Down	0	KZM88685.1/1.91512e-67/hypothetical protein DCAR_025760 [Daucus carota subsp. sativus]	XM_017572424.1/0.0/PREDICTED: Vigna angularis transcription factor MYB44 (LOC108336096), mRNA	sp|Q9FDW1|MYB44_ARATH/1e-49/Transcription factor MYB44 OS=Arabidopsis thaliana GN=MYB44 PE=1 SV=1	vvi:100233128/7e-63/SREBP; sucrose responsive element binding protein; K09422 transcription factor MYB, plant	At2g23290/1e-55/[K] KOG0048 Transcription factor, Myb superfamily	PTHR10641:SF551/7.1E-103/--	biological_process:GO:0006357//regulation of transcription from RNA polymerase II promoter;GO:0030154//cell differentiation;cellular_component:GO:0005634//nucleus;molecular_function:GO:0000981//RNA polymerase II transcription factor activity, sequence-specific DNA binding;GO:0043565//sequence-specific DNA binding;GO:0044212//transcription regulatory region DNA binding;GO:0001135//transcription fa…
Unigene423_All	1273	8186	342	-4.71248527998444	0	Down	0	XP_010908301.1/4.6023e-55/PREDICTED: uncharacterized protein LOC105034737 [Elaeis guineensis]	NA	sp|C0HJG8|BSP_BOSSE/3e-08/Basic secretory protease (Fragments) OS=Boswellia serrata PE=1 SV=1	NA	NA	NA	NA
Unigene7282_All	1198	8351.81	415.74	-4.45973026784683	0	Down	0	ABF61863.1/5.30033e-66/chaperone [Agave tequilana]	XM_020396360.1/0.0/PREDICTED: Asparagus officinalis 18.1 kDa class I heat shock protein-like (LOC109829203), mRNA	sp|P27880|HSP12_MEDSA/4e-57/18.2 kDa class I heat shock protein OS=Medicago sativa GN=HSP18.2 PE=2 SV=1	sind:105160926/4e-61/17.6 kDa class I heat shock protein-like; K13993 HSP20 family protein	At5g59720/9e-55/[O] KOG0710 Molecular chaperone (small heat-shock protein Hsp26/Hsp42)	PTHR11527:SF152/5.4E-87/--	NA
CL23827.Contig4_All	4146	12354.75	2101.7	-2.6868320047397	0	Down	0	XP_020270151.1/0/uncharacterized protein LOC109845325 [Asparagus officinalis] &gt;XP_020270152.1 uncharacterized protein LOC109845325 [Asparagus officinalis] &gt;XP_020270153.1 uncharacterized protein LOC109845325 [Asparagus officinalis] &gt;ONK67099.1 uncharacterized protein A4U43_C06F15700 [Asparagus officinalis]	NA	NA	egu:105041516/2e-144/uncharacterized LOC105041516; K10581 ubiquitin-conjugating enzyme E2 O [EC:2.3.2.24]	NA	PF11145/1.4E-186/Protein of unknown function (DUF2921)	cellular_component:GO:0016021//integral component of membrane;
Unigene15846_All	2365	9906.21	29781.87	1.45663439013617	0	Up	0	AIZ68155.1/0/heat shock protein 70 [Ornithogalum longebracteatum]	JN011458.1/0.0/Allium sativum clone CR181-1 heat shock protein 70 mRNA, complete cds	sp|P27322|HSP72_SOLLC/0.0/Heat shock cognate 70 kDa protein 2 OS=Solanum lycopersicum GN=HSC-2 PE=2 SV=1	pop:POPTR_0008s05470g/0.0/POPTRDRAFT_832542; heat shock protein 70 cognate; K03283 heat shock 70kDa protein 1/2/6/8	At5g02500/0.0/[O] KOG0101 Molecular chaperones HSP70/HSC70, HSP70 superfamily	PS00297/-/Heat shock hsp70 proteins family signature 1.	molecular_function:GO:0005524//ATP binding;
CL2260.Contig5_All	6287	13155.18	2525.72	-2.51225921552307	0	Down	0	NA	NA	NA	NA	NA	PS50507/13.303/RdRp of positive ssRNA viruses catalytic domain profile.	NA
Unigene26338_All	814	2066.81	13797.75	2.60756050807759	0	Up	0	NP_001288376.1/1.10502e-51/histone H2A [Zea mays] &gt;ACF83318.1 unknown [Zea mays] &gt;ACG31563.1 histone H2A [Zea mays] &gt;ACG45898.1 histone H2A [Zea mays] &gt;AQL07608.1 Histone H2A [Zea mays]	X95763.1/0.0/A.cepa mRNA for histone H2a-like protein	sp|P40280|H2A_MAIZE/7e-53/Histone H2A OS=Zea mays PE=2 SV=1	zma:103639303/2e-52/his2a1; histone H2A; K11251 histone H2A	At5g02560/6e-48/[B] KOG1756 Histone 2A	SM00414/3.5E-77/Histone 2A	cellular_component:GO:0005634//nucleus;GO:0000786//nucleosome;molecular_function:GO:0003677//DNA binding;GO:0046982//protein heterodimerization activity;
Unigene57077_All	1543	33724.57	15463.13	-1.25636251706598	0	Down	0	XP_020264771.1/1.56657e-140/tetraspanin-8-like [Asparagus officinalis]	NA	sp|Q8S8Q6|TET8_ARATH/3e-93/Tetraspanin-8 OS=Arabidopsis thaliana GN=TET8 PE=2 SV=1	pavi:110747917/4e-62/tetraspanin-8-like; K17356 tetraspanin-13/31	At2g23810/8e-93/[S] LSE0116 A Predicted membrane protein	PTHR32191:SF2/6.4E-165/--	NA
Unigene11038_All	1200	16946.8	4618.91	-2.00678338337775	0	Down	0	XP_003626479.1/1.58122e-159/polyubiquitin 3 [Medicago truncatula] &gt;AES82697.1 polyubiquitin 3 [Medicago truncatula]	XM_006593928.2/0.0/PREDICTED: Glycine max polyubiquitin (LOC100819694), transcript variant X2, mRNA	sp|P0CH33|UBQ11_ARATH/1e-159/Polyubiquitin 11 OS=Arabidopsis thaliana GN=UBQ11 PE=2 SV=1	mtr:MTR_7g116360/2e-160/polyubiquitin 3; K08770 ubiquitin C	At4g05050/2e-159/[OR] KOG0001 Ubiquitin and ubiquitin-like proteins	PF00240/1.1E-32/Ubiquitin family	NA
Unigene7796_All	1256	23972.61	8904.66	-1.56014940116898	0	Down	0	AJT55763.1/0/aquaporin plasma intrinsic protein 2 [Allium sativum]	KP116302.1/0.0/Allium sativum aquaporin plasma intrinsic protein 2 mRNA, complete cds	sp|Q7XSQ9|PIP12_ORYSJ/0.0/Probable aquaporin PIP1-2 OS=Oryza sativa subsp. japonica GN=PIP1-2 PE=2 SV=3	egu:105055645/0.0/probable aquaporin PIP1-2; K09872 aquaporin PIP	At4g23400/1e-178/[G] KOG0223 Aquaporin (major intrinsic protein family)	PS00221/-/MIP family signature.	cellular_component:GO:0016021//integral component of membrane;molecular_function:GO:0005215//transporter activity;
CL20768.Contig1_All	536	9950.92	1181.24	-3.20592264184461	0	Down	0	NA	NA	NA	NA	NA	NA	NA
CL18068.Contig1_All	917	10743	1524	-2.94885695997561	0	Down	0	XP_020591314.1/3.0982e-30/ethylene-responsive transcription factor ERF012-like [Phalaenopsis equestris]	XM_006390008.1/0.0/Eutrema salsugineum hypothetical protein (EUTSA_v10019045mg) mRNA, complete cds	sp|Q9SFE4|ERF12_ARATH/3e-26/Ethylene-responsive transcription factor ERF012 OS=Arabidopsis thaliana GN=ERF012 PE=2 SV=1	zma:103638017/1e-17/ethylene-responsive transcription factor RAP2-1; K09286 EREBP-like factor	At1g21910/6e-26/[K] LSE0301 A AP2 domain transcription factor	SM00380/1.8E-34/DNA-binding domain in plant proteins such as APETALA2 and EREBPs	biological_process:GO:0006351//transcription, DNA-templated;cellular_component:GO:0005634//nucleus;molecular_function:GO:0003677//DNA binding;GO:0003700//DNA binding transcription factor activity;
CL6712.Contig1_All	2708	7476.93	195.37	-5.38956001314584	0	Down	0	OAY63521.1/0/Cysteine-rich receptor-like protein kinase 2 [Ananas comosus]	XM_020406656.1/0.0/PREDICTED: Asparagus officinalis cysteine-rich receptor-like protein kinase 2 (LOC109838195), mRNA	sp|Q9CAL3|CRK2_ARATH/3e-112/Cysteine-rich receptor-like protein kinase 2 OS=Arabidopsis thaliana GN=CRK2 PE=2 SV=1	ats:109738846/0.0/LOC109738846; cysteine-rich receptor-like protein kinase 42; K04733 interleukin-1 receptor-associated kinase 4 [EC:2.7.11.1]	At1g56120/4e-94/[T] LSE0002 A Receptor protein kinase containing LRR repeats	SM00220/1.2E-32/Serine/Threonine protein kinases, catalytic domain	cellular_component:GO:0016021//integral component of membrane;molecular_function:GO:0005524//ATP binding;GO:0004672//protein kinase activity;
CL5743.Contig4_All	1608	17610	5093	-1.92120213024828	0	Down	0	XP_020700534.1/5.13554e-45/ethylene-responsive transcription factor RAP2-4-like [Dendrobium catenatum]	HG975516.1/0.0/Solanum lycopersicum chromosome ch04, complete genome	sp|Q8H1E4|RAP24_ARATH/2e-36/Ethylene-responsive transcription factor RAP2-4 OS=Arabidopsis thaliana GN=RAP2-4 PE=1 SV=1	dct:110112594/8e-46/ethylene-responsive transcription factor RAP2-4-like; K09286 EREBP-like factor	At1g78080/4e-36/[K] LSE0301 A AP2 domain transcription factor	SM00380/1.2E-37/DNA-binding domain in plant proteins such as APETALA2 and EREBPs	NA
CL23162.Contig5_All	1876	14610	3446	-2.21535641489316	0	Down	0	XP_017701293.1/0/PREDICTED: probable inorganic phosphate transporter 1-8 [Phoenix dactylifera] &gt;XP_017701294.1 PREDICTED: probable inorganic phosphate transporter 1-8 [Phoenix dactylifera]	XM_010937441.2/0.0/PREDICTED: Elaeis guineensis inorganic phosphate transporter 1-4-like (LOC105055581), mRNA	sp|Q494P0|PHT17_ARATH/0.0/Probable inorganic phosphate transporter 1-7 OS=Arabidopsis thaliana GN=PHT1-7 PE=2 SV=2	pda:103719440/0.0/probable inorganic phosphate transporter 1-8; K08176 MFS transporter, PHS family, inorganic phosphate transporter	At3g54700/0.0/[P] KOG0252 Inorganic phosphate transporter	PTHR24064:SF274/0.0/--	NA
CL23291.Contig1_All	1731	977.08	10475.66	3.29102579751398	0	Up	0	KQL25626.1/4.93099e-43/hypothetical protein SETIT_032292mg, partial [Setaria italica]	XM_006295232.1/0.0/Capsella rubella hypothetical protein (CARUB_v10024384mg) mRNA, complete cds	sp|P0CG89|H4_SOYBN/5e-45/Histone H4 OS=Glycine max PE=3 SV=1	ppp:PHYPADRAFT_152862/1e-43/HFO1503; histone H4; K11254 histone H4	At5g59970/1e-44/[B] KOG3467 Histone H4	PF15511/2.8E-8/Centromere kinetochore component CENP-T histone fold	NA
CL8130.Contig3_All	813	17455.14	5061.64	-1.91736996445487	0	Down	0	AKN10304.1/9.03271e-24/transcription factor ERF11 [Eriobotrya japonica]	XM_009388905.2/0.0/PREDICTED: Musa acuminata subsp. malaccensis ethylene-responsive transcription factor 11-like (LOC103974142), mRNA	sp|Q9LW49|ERF4_NICSY/1e-23/Ethylene-responsive transcription factor 4 OS=Nicotiana sylvestris GN=ERF4 PE=2 SV=1	pxb:103944178/1e-24/ethylene-responsive transcription factor 4 isoform X1; K09286 EREBP-like factor	At5g44210/5e-23/[K] LSE0301 A AP2 domain transcription factor	PR00367/3.3E-11/Ethylene responsive element binding protein signature	biological_process:GO:0006351//transcription, DNA-templated;cellular_component:GO:0005634//nucleus;molecular_function:GO:0003677//DNA binding;GO:0003700//DNA binding transcription factor activity;
Unigene68266_All	2406	7345.75	200.99	-5.32310901182283	0	Down	0	XP_020249503.1/0/MLO-like protein 9 [Asparagus officinalis]	XM_010665694.2/0.0/PREDICTED: Vitis vinifera MLO-like protein 9 (LOC100259807), mRNA	sp|O22752|MLO7_ARATH/0.0/MLO-like protein 7 OS=Arabidopsis thaliana GN=MLO7 PE=2 SV=3	pda:103704936/0.0/MLO-like protein 9; K08472 mlo protein	At2g33670/4e-180/[R] LSE0264 A Seven transmembrane protein Mlo	PF03094/1.7E-214/Mlo family	biological_process:GO:0006952//defense response;GO:0009607//response to biotic stimulus;cellular_component:GO:0016021//integral component of membrane;molecular_function:GO:0005516//calmodulin binding;
CL2984.Contig4_All	653	8011.06	40.94	-7.74373307928806	0	Down	0	AAC37361.1/5.36826e-97/mannose specific lectin [Allium ampeloprasum]	L12173.1/0.0/Allium porrum mannose specific lectin mRNA, complete cds	sp|P83886|ASAL_ALLSA/1e-94/Mannose-specific lectin OS=Allium sativum GN=LECASAL PE=1 SV=3	pda:103713144/1e-09/probable aminodeoxychorismate synthase, chloroplastic; K13950 para-aminobenzoate synthetase [EC:2.6.1.85]	NA	SM00108/1.1E-46/Bulb-type mannose-specific lectin	NA
CL1428.Contig18_All	1815	20930.78	7190.63	-1.67283083742485	0	Down	0	XP_006287868.1/0/hypothetical protein CARUB_v10001095mg, partial [Capsella rubella] &gt;EOA20766.1 hypothetical protein CARUB_v10001095mg, partial [Capsella rubella]	XM_015726210.1/0.0/PREDICTED: Ricinus communis polyubiquitin (LOC107262154), mRNA	sp|P0CH32|UBQ4_ARATH/0.0/Polyubiquitin 4 OS=Arabidopsis thaliana GN=UBQ4 PE=3 SV=1	pper:18779285/0.0/polyubiquitin; K08770 ubiquitin C	At5g20620/0.0/[OR] KOG0001 Ubiquitin and ubiquitin-like proteins	PF00240/2.2E-32/Ubiquitin family	NA
CL7188.Contig3_All	2865	31885.98	14564	-1.26191041993762	0	Down	0	CAI30435.1/0/unspecific 9/13 divinyl ether synthase [Allium sativum]	AJ867809.1/0.0/Allium sativum mRNA for unspecific 9/13 divinyl ether synthase (des1 gene)	sp|Q96242|CP74A_ARATH/2e-143/Allene oxide synthase, chloroplastic OS=Arabidopsis thaliana GN=CYP74A PE=1 SV=3	pda:103698112/3e-161/allene oxide synthase 2-like; K01723 hydroperoxide dehydratase [EC:4.2.1.92]	At5g42650/4e-143/[I] LSE0481 A Hydroperoxide lyase	PF00067/1.5E-13/Cytochrome P450	NA
CL9892.Contig5_All	3097	12297.23	2332.41	-2.52983490436114	0	Down	0	XP_020271866.1/0/calmodulin-binding transcription activator 6-like [Asparagus officinalis]	XM_020416277.1/0.0/PREDICTED: Asparagus officinalis calmodulin-binding transcription activator 6-like (LOC109847033), mRNA	sp|Q9LSP8|CMTA6_ARATH/0.0/Calmodulin-binding transcription activator 6 OS=Arabidopsis thaliana GN=CMTA6 PE=2 SV=1	pda:103704644/0.0/calmodulin-binding transcription activator 5-like; K21596 calmodulin-binding transcription activator	At3g16940/0.0/[S] KOG0520 Uncharacterized conserved protein, contains IPT/TIG domain	PTHR23335/0.0/--	NA
Unigene56204_All	1993	10223.32	1383.43	-3.01693707557523	0	Down	0	XP_010912119.1/4.31851e-34/PREDICTED: putative pentatricopeptide repeat-containing protein At3g01580 [Elaeis guineensis]	HG975440.1/0.0/Solanum pennellii chromosome ch01, complete genome	sp|Q9SVP7|PP307_ARATH/1e-12/Pentatricopeptide repeat-containing protein At4g13650 OS=Arabidopsis thaliana GN=PCMP-H42 PE=2 SV=2	ppp:PHYPADRAFT_140042/3e-11/hypothetical protein; K17710 pentatricopeptide repeat domain-containing protein 1	At4g13650/4e-12/[R] KOG4197 FOG: PPR repeat	PTHR33513:SF4/1.6E-32/--	NA
CL13578.Contig2_All	2129	7264.55	109.86	-6.17853017473354	0	Down	0	AFF18844.2/0/gamma-glutamylcysteine synthetase [Dimocarpus longan]	NA	sp|Q1W2L8|GSH1_TOBAC/0.0/Glutamate--cysteine ligase, chloroplastic OS=Nicotiana tabacum GN=GSH1 PE=2 SV=2	nsy:104218213/0.0/glutamate--cysteine ligase, chloroplastic; K01919 glutamate--cysteine ligase [EC:6.3.2.2]	NA	PTHR34378:SF1/4.2E-268/--	biological_process:GO:0006750//glutathione biosynthetic process;cellular_component:GO:0009507//chloroplast;molecular_function:GO:0005524//ATP binding;GO:0004357//glutamate-cysteine ligase activity;
CL5689.Contig1_All	909	9436.43	1090.68	-3.24440812003659	0	Down	0	BAB88746.1/6.1306e-17/trypsin inhibitor [Allium cepa]	NA	NA	NA	NA	SM00269/4.8E-4/Bowman-Birk type proteinase inhibitor	NA
CL18337.Contig2_All	730	8705.43	835.96	-3.51180458690733	0	Down	0	XP_021293588.1/5.61266e-74/uncharacterized protein LOC110423629 [Herrania umbratica]	CP023132.1/0.0/Lupinus angustiflorus cultivar Tanjil chromosome LG-20	sp|Q9SSK9|MLP28_ARATH/1e-07/MLP-like protein 28 OS=Arabidopsis thaliana GN=MLP28 PE=1 SV=1	NA	At1g70830/7e-08/[R] LSE0193 A Major latex protein and related proteins	PF00407/5.5E-15/Pathogenesis-related protein Bet v I family	biological_process:GO:0006952//defense response;GO:0009607//response to biotic stimulus;
Unigene74962_All	2915	20457	7120	-1.65404028783365	0	Down	0	XP_008789550.1/0/PREDICTED: cell division cycle protein 48 homolog [Phoenix dactylifera]	XM_020416175.1/0.0/PREDICTED: Asparagus officinalis cell division cycle protein 48 homolog (LOC109846934), mRNA	sp|P54774|CDC48_SOYBN/0.0/Cell division cycle protein 48 homolog OS=Glycine max GN=CDC48 PE=2 SV=1	pda:103707006/0.0/cell division cycle protein 48 homolog; K13525 transitional endoplasmic reticulum ATPase	At5g03340/0.0/[O] KOG0730 AAA+-type ATPase	PTHR23077/0.0/--	NA
CL8461.Contig4_All	949	8583.73	811.52	-3.53430098476652	0	Down	0	XP_020242301.1/4.875e-94/temperature-induced lipocalin-1 [Asparagus officinalis]	NA	sp|Q9FGT8|TIL_ARATH/4e-86/Temperature-induced lipocalin-1 OS=Arabidopsis thaliana GN=TIL PE=1 SV=1	egu:105050712/2e-93/temperature-induced lipocalin-1; K03098 apolipoprotein D and lipocalin family protein	At5g58070/9e-86/[M] KOG4824 Apolipoprotein D/Lipocalin	PTHR10612/1.3E-109/--	molecular_function:GO:0005215//transporter activity;
CL7358.Contig3_All	1131	25913	10728	-1.40368974995872	0	Down	0	XP_010494264.1/1.74651e-39/PREDICTED: thioredoxin H3 [Camelina sativa]	NA	sp|Q39239|TRXH4_ARATH/3e-37/Thioredoxin H4 OS=Arabidopsis thaliana GN=TRX4 PE=3 SV=2	csat:104771440/3e-40/thioredoxin H3; K03671 thioredoxin 1	At1g19730/8e-37/[O] KOG0907 Thioredoxin	PTHR10438/9.3E-47/--	biological_process:GO:0006662//glycerol ether metabolic process;GO:0045454//cell redox homeostasis;cellular_component:GO:0005623//cell;molecular_function:GO:0015035//protein disulfide oxidoreductase activity;
CL4295.Contig2_All	1165	850	9653	3.37404778911927	0	Up	0	XP_020265371.1/8.19904e-54/protodermal factor 1 [Asparagus officinalis] &gt;ONK70136.1 uncharacterized protein A4U43_C05F30630 [Asparagus officinalis]	NA	sp|Q9S728|PDF1_ARATH/1e-31/Protodermal factor 1 OS=Arabidopsis thaliana GN=PDF1 PE=2 SV=1	ccaj:109817458/3e-35/protodermal factor 1-like isoform X1; K03006 DNA-directed RNA polymerase II subunit RPB1 [EC:2.7.7.6]	NA	PTHR33210:SF6/9.4E-57/--	NA
CL3242.Contig5_All	910	35.1	8298.95	7.75391913111834	0	Up	0	XP_020194774.1/7.32111e-32/36.4 kDa proline-rich protein-like [Aegilops tauschii subsp. tauschii]	NA	sp|Q00451|PRF1_SOLLC/4e-24/36.4 kDa proline-rich protein OS=Solanum lycopersicum GN=TPRP-F1 PE=2 SV=1	bvg:104906049/5e-12/ubiquitin carboxyl-terminal hydrolase 36; K11855 ubiquitin carboxyl-terminal hydrolase 36/42 [EC:3.4.19.12]	At3g22120/2e-23/[R] LSE0121 A AAI domain	PTHR31731/8.9E-50/--	NA
CL10380.Contig6_All	715	14947.22	3955.22	-2.04944218054734	0	Down	0	AFM35695.1/9.29845e-36/nonspecific lipid transfer protein [Vitis pseudoreticulata]	XM_006664215.2/0.0/PREDICTED: Oryza brachyantha non-specific lipid-transfer protein 4 (LOC102701878), mRNA	sp|Q03461|NLTP2_TOBAC/4e-35/Non-specific lipid-transfer protein 2 OS=Nicotiana tabacum PE=3 SV=1	NA	At5g59310/6e-26/[I] LSE0123 A Lipid transfer protein type 1	NA	biological_process:GO:0006869//lipid transport;molecular_function:GO:0008289//lipid binding;
CL8332.Contig3_All	1186	17697.7	5583.55	-1.79570214376347	0	Down	0	XP_008807998.1/1.30627e-133/PREDICTED: protein EXORDIUM-like 2 [Phoenix dactylifera]	XM_004299609.2/0.0/PREDICTED: Fragaria vesca subsp. vesca protein EXORDIUM-like 2 (LOC101298424), mRNA	sp|Q9FE06|EXOL2_ARATH/6e-112/Protein EXORDIUM-like 2 OS=Arabidopsis thaliana GN=EXL2 PE=2 SV=1	mdm:103418195/7e-16/protein SEH1-like; K14299 nucleoporin SEH1	NA	PF04674/2.0E-113/Phosphate-induced protein 1 conserved region	NA
Unigene20715_All	875	6899.82	227.97	-5.05103768058634	0	Down	0	XP_006344915.1/1.23874e-44/PREDICTED: photosystem II 10 kDa polypeptide, chloroplastic-like isoform X1 [Solanum tuberosum]	XM_008806496.2/0.0/PREDICTED: Phoenix dactylifera photosystem II 10 kDa polypeptide, chloroplastic-like (LOC103717920), mRNA	sp|Q40519|PSBR_TOBAC/8e-41/Photosystem II 10 kDa polypeptide, chloroplastic OS=Nicotiana tabacum GN=PSBR PE=2 SV=1	sot:102604273/2e-45/photosystem II 10 kDa polypeptide, chloroplastic-like; K03541 photosystem II 10kDa protein	NA	PF04725/1.6E-49/Photosystem II 10 kDa polypeptide PsbR	biological_process:GO:0015979//photosynthesis;cellular_component:GO:0016021//integral component of membrane;GO:0009654//photosystem II oxygen evolving complex;
CL10267.Contig1_All	2600	14488.46	3758.5	-2.07807019131772	0	Down	0	XP_010938774.1/2.66959e-80/PREDICTED: basic 7S globulin-like [Elaeis guineensis]	NA	sp|P13917|7SB1_SOYBN/2e-31/Basic 7S globulin OS=Glycine max GN=BG PE=1 SV=2	aip:107606484/2e-09/aspartic proteinase nepenthesin-1; K02882 large subunit ribosomal protein L18Ae	At1g03220/4e-55/[O] KOG1339 Aspartyl protease	PF14543/1.1E-31/Xylanase inhibitor N-terminal	biological_process:GO:0006508//proteolysis;GO:0030163//protein catabolic process;molecular_function:GO:0004190//aspartic-type endopeptidase activity;
Unigene57379_All	4521	17628	5575	-1.79221993500966	0	Down	0	XP_020274321.1/0/translocase of chloroplast 159, chloroplastic-like [Asparagus officinalis]	NA	sp|O81283|TC159_ARATH/0.0/Translocase of chloroplast 159, chloroplastic OS=Arabidopsis thaliana GN=TOC159 PE=1 SV=1	ghi:107885926/6e-08/cytosolic isocitrate dehydrogenase [NADP]-like; K00031 isocitrate dehydrogenase [EC:1.1.1.42]	NA	PF11886/2.8E-118/Translocase of chloroplast 159/132, membrane anchor domain	NA
CL13648.Contig1_All	1145	12825	2879	-2.28671397524559	0	Down	0	XP_020086283.1/9.85615e-155/L-ascorbate peroxidase, cytosolic-like [Ananas comosus]	XM_010924196.1/0.0/PREDICTED: Elaeis guineensis L-ascorbate peroxidase, cytosolic (LOC105045793), mRNA	sp|Q1PER6|APX2_ARATH/8e-144/L-ascorbate peroxidase 2, cytosolic OS=Arabidopsis thaliana GN=APX2 PE=2 SV=3	sly:101258987/2e-152/L-ascorbate peroxidase 2, cytosolic; K00434 L-ascorbate peroxidase [EC:1.11.1.11]	At3g09640/2e-140/[R] TWOG0189 Peroxidase	PS50873/17.39/Plant heme peroxidase family profile.	biological_process:GO:0000302//response to reactive oxygen species;GO:0006979//response to oxidative stress;GO:0034599//cellular response to oxidative stress;GO:0042744//hydrogen peroxide catabolic process;cellular_component:GO:0009507//chloroplast;molecular_function:GO:0020037//heme binding;GO:0016688//L-ascorbate peroxidase activity;GO:0004601//peroxidase activity;GO:0004130//cytochrome-c perox…
Unigene56892_All	1572	9509	1303	-2.99885138968194	0	Down	0	XP_008808879.1/2.34578e-98/PREDICTED: elongation of fatty acids protein 3-like [Phoenix dactylifera]	XM_010072151.2/0.0/PREDICTED: Eucalyptus grandis elongation of fatty acids protein 3-like (LOC104457215), mRNA	sp|Q9SYY4|ELO3L_ARATH/6e-82/Elongation of fatty acids protein 3-like OS=Arabidopsis thaliana GN=HOS3 PE=2 SV=1	pavi:110750281/5e-18/elongation of fatty acids protein A-like; K10249 elongation of very long chain fatty acids protein 4 [EC:2.3.1.199]	At1g75000/4e-84/[I] KOG3071 Fatty acyl-CoA elongase/Polyunsaturated fatty acid specific elongation enzyme	PTHR11157:SF11/3.6E-129/--	NA
CL8498.Contig2_All	3295	18166.22	5935.88	-1.74511926860913	0	Down	0	XP_020246976.1/0/endoglucanase 12-like [Asparagus officinalis] &gt;ONK57889.1 uncharacterized protein A4U43_C09F5250 [Asparagus officinalis]	XM_004250041.3/0.0/PREDICTED: Solanum lycopersicum endoglucanase 12 (LOC101254155), mRNA	sp|Q7XUK4|GUN12_ORYSJ/0.0/Endoglucanase 12 OS=Oryza sativa subsp. japonica GN=GLU3 PE=2 SV=2	egu:105035228/3e-150/endoglucanase 10; K01179 endoglucanase [EC:3.2.1.4]	At1g65610/1e-156/[G] LSE0350 A Glycosyl hydrolase (endo-1, 4-beta-glucanase)	PF00759/1.8E-81/Glycosyl hydrolase family 9	NA
Unigene20100_All	799	1629.42	11582.82	2.69816127040358	0	Up	0	NP_001288376.1/1.05103e-54/histone H2A [Zea mays] &gt;ACF83318.1 unknown [Zea mays] &gt;ACG31563.1 histone H2A [Zea mays] &gt;ACG45898.1 histone H2A [Zea mays] &gt;AQL07608.1 Histone H2A [Zea mays]	XM_019598511.1/0.0/PREDICTED: Lupinus angustifolius probable histone H2A.1 (LOC109355376), mRNA	sp|P40280|H2A_MAIZE/8e-56/Histone H2A OS=Zea mays PE=2 SV=1	zma:103639303/2e-55/his2a1; histone H2A; K11251 histone H2A	At5g02560/2e-49/[B] KOG1756 Histone 2A	PF00125/2.9E-12/Core histone H2A/H2B/H3/H4	cellular_component:GO:0005634//nucleus;GO:0000786//nucleosome;molecular_function:GO:0003677//DNA binding;GO:0046982//protein heterodimerization activity;
CL9373.Contig2_All	2293	37165	19143	-1.08852251159002	0	Down	0	P92916.1/0/RecName: Full=Bifunctional 6(G)-fructosyltransferase/2,1-fructan:2,1-fructan 1-fructosyltransferase; Short=1-FFT; Short=6G-FFT; Short=6GFT; Short=FFT &gt;CAA69170.1 fructan:fructan 6G-fructosyltransferase [Allium cepa]	Y07838.1/0.0/A.cepa mRNA for fructan:fructan 6G-fructosyltransferase	sp|P92916|GFT_ALLCE/0.0/Bifunctional 6(G)-fructosyltransferase/2,1-fructan:2,1-fructan 1-fructosyltransferase OS=Allium cepa PE=1 SV=1	pda:103710714/0.0/beta-fructofuranosidase 1; K21351 sucrose:sucrose fructosyltransferase [EC:2.4.1.99]	At1g12240/0.0/[G] KOG0228 Beta-fructofuranosidase (invertase)	SM00640/1.2E-216/Glycosyl hydrolases family 32	NA
CL140.Contig1_All	4624	183.69	7367.86	5.19450581093112	0	Up	0	OAY66581.1/0/DNA topoisomerase 2 [Ananas comosus]	XM_020406802.1/0.0/PREDICTED: Asparagus officinalis DNA topoisomerase 2-like (LOC109838351), mRNA	sp|P30182|TOP2_ARATH/0.0/DNA topoisomerase 2 OS=Arabidopsis thaliana GN=TOP2 PE=2 SV=2	mus:103983855/0.0/DNA topoisomerase 2-like; K03164 DNA topoisomerase II [EC:5.99.1.3]	At3g23890/0.0/[B] KOG0355 DNA topoisomerase type II	PR00418/3.3E-56/DNA topoisomerase II family signature	biological_process:GO:0006265//DNA topological change;molecular_function:GO:0003677//DNA binding;GO:0005524//ATP binding;GO:0003918//DNA topoisomerase type II (ATP-hydrolyzing) activity;
CL12323.Contig2_All	953	365.25	7860.02	4.2961819618903	0	Up	0	NA	NA	NA	NA	NA	PF00257/1.0E-6/Dehydrin	NA
CL3242.Contig6_All	891	202.81	7373	5.05265621903372	0	Up	0	XP_020198181.1/5.19019e-31/36.4 kDa proline-rich protein-like [Aegilops tauschii subsp. tauschii]	NA	sp|Q00451|PRF1_SOLLC/4e-24/36.4 kDa proline-rich protein OS=Solanum lycopersicum GN=TPRP-F1 PE=2 SV=1	bvg:104906049/3e-12/ubiquitin carboxyl-terminal hydrolase 36; K11855 ubiquitin carboxyl-terminal hydrolase 36/42 [EC:3.4.19.12]	At4g15160_1/7e-24/[R] LSE0121 A AAI domain	PTHR31731:SF16/9.5E-50/--	NA
CL19047.Contig1_All	2278	19816	7093	-1.6135927644188	0	Down	0	XP_020265417.1/0/eukaryotic translation initiation factor 5-like [Asparagus officinalis] &gt;ONK81700.1 uncharacterized protein A4U43_C01F31990 [Asparagus officinalis]	XM_020409828.1/0.0/PREDICTED: Asparagus officinalis eukaryotic translation initiation factor 5-like (LOC109840986), mRNA	sp|P55876|IF5_MAIZE/4e-170/Eukaryotic translation initiation factor 5 OS=Zea mays GN=EIF5 PE=2 SV=1	cmo:103488416/0.0/eukaryotic translation initiation factor 5-like; K03262 translation initiation factor 5	At1g77840/5e-163/[J] KOG2767 Translation initiation factor 5 (eIF-5)	PF02020/6.1E-19/eIF4-gamma/eIF5/eIF2-epsilon	molecular_function:GO:0003743//translation initiation factor activity;
CL13281.Contig2_All	688	1178	10205	2.98346989466237	0	Up	0	NA	NA	NA	NA	NA	NA	NA
CL17176.Contig1_All	1626	224	7333	4.90143805855563	0	Up	0	XP_015889104.1/2.85836e-172/PREDICTED: ectonucleotide pyrophosphatase/phosphodiesterase family member 1 [Ziziphus jujuba]	XM_020387005.1/0.0/PREDICTED: Asparagus officinalis venom phosphodiesterase 2-like (LOC109820808), mRNA	NA	zju:107423960/4e-173/ectonucleotide pyrophosphatase/phosphodiesterase family member 1; K01513 ectonucleotide pyrophosphatase/phosphodiesterase family member 1/3 [EC:3.1.4.1 3.6.1.9]	At4g29680/4e-165/[R] KOG2645 Type I phosphodiesterase/nucleotide pyrophosphatase	PTHR10151/3.3E-164/--	biological_process:GO:0008152//metabolic process;cellular_component:GO:0016021//integral component of membrane;molecular_function:GO:0003824//catalytic activity;
CL1457.Contig2_All	1067	17189	5484	-1.77957998315913	0	Down	0	CBI19466.3/2.83223e-62/unnamed protein product, partial [Vitis vinifera]	XM_017572424.1/0.0/PREDICTED: Vigna angularis transcription factor MYB44 (LOC108336096), mRNA	sp|Q9FDW1|MYB44_ARATH/5e-49/Transcription factor MYB44 OS=Arabidopsis thaliana GN=MYB44 PE=1 SV=1	fve:101307149/1e-60/transcription factor MYB44-like; K09422 transcription factor MYB, plant	At2g23290/3e-55/[K] KOG0048 Transcription factor, Myb superfamily	PTHR10641/4.1E-103/--	biological_process:GO:0030154//cell differentiation;GO:0006357//regulation of transcription from RNA polymerase II promoter;cellular_component:GO:0005634//nucleus;molecular_function:GO:0000981//RNA polymerase II transcription factor activity, sequence-specific DNA binding;GO:0003677//DNA binding;GO:0044212//transcription regulatory region DNA binding;GO:0043565//sequence-specific DNA binding;GO:0…
CL10038.Contig3_All	1233	8752.04	1065.41	-3.16960544791835	0	Down	0	XP_020275383.1/2.02356e-33/uncharacterized protein LOC109849913 [Asparagus officinalis]	AP015042.1/0.0/Vigna angularis var. angularis DNA, chromosome 9, almost complete sequence, cultivar: Shumari	sp|Q8LGS1|MARD1_ARATH/3e-08/Protein MARD1 OS=Arabidopsis thaliana GN=MARD1 PE=2 SV=2	NA	At5g20700/7e-14/[S] LSE0472 A Uncharacterized protein	PTHR33059:SF6/8.0E-22/--	NA
Unigene74971_All	1809	38790	20682	-1.0387039147576	0	Down	0	P42824.1/0/RecName: Full=DnaJ protein homolog 2; Flags: Precursor &gt;CAA54720.1 LDJ2 [Allium ampeloprasum]	X77632.1/0.0/A.porrum LDJ2 mRNA	sp|P42824|DNJH2_ALLPO/0.0/DnaJ protein homolog 2 OS=Allium porrum GN=LDJ2 PE=2 SV=1	han:110904555/0.0/dnaJ protein homolog; K09503 DnaJ homolog subfamily A member 2	At3g44110/0.0/[O] KOG0712 Molecular chaperone (DnaJ superfamily)	PTHR24078/0.0/--	NA
CL5444.Contig8_All	759	1361.78	10611.33	2.83064509307932	0	Up	0	NA	NA	NA	NA	NA	PS00823/-/Dehydrins signature 2.	NA
CL5148.Contig14_All	2585	10211.1	1732.15	-2.69089735915745	0	Down	0	XP_008801780.1/0/PREDICTED: heat shock protein 83 [Phoenix dactylifera]	XM_022151013.1/0.0/PREDICTED: Helianthus annuus heat shock protein 83-like (LOC110905129), mRNA	sp|P27323|HS901_ARATH/0.0/Heat shock protein 90-1 OS=Arabidopsis thaliana GN=HSP90-1 PE=1 SV=3	pda:103715800/0.0/heat shock protein 83; K04079 molecular chaperone HtpG	At5g52640/0.0/[O] KOG0019 Molecular chaperone (HSP90 family)	PF00183/4.1E-243/Hsp90 protein	biological_process:GO:0006457//protein folding;GO:0006950//response to stress;molecular_function:GO:0005524//ATP binding;GO:0051082//unfolded protein binding;
CL14142.Contig2_All	715	10716.17	1973.84	-2.57210726223862	0	Down	0	NA	NA	NA	NA	NA	NA	NA
CL10267.Contig6_All	1464	26367.96	11640.15	-1.31107115294764	0	Down	0	XP_010938774.1/4.94536e-160/PREDICTED: basic 7S globulin-like [Elaeis guineensis]	NA	sp|P13917|7SB1_SOYBN/1e-64/Basic 7S globulin OS=Glycine max GN=BG PE=1 SV=2	boe:106322441/2e-15/aspartic proteinase-like protein 2 isoform X1; K00924 kinase [EC:2.7.1.-]	At1g03220/2e-114/[O] KOG1339 Aspartyl protease	PF14541/2.0E-56/Xylanase inhibitor C-terminal	biological_process:GO:0006508//proteolysis;GO:0030163//protein catabolic process;molecular_function:GO:0004190//aspartic-type endopeptidase activity;
Unigene39488_All	1259	11208	2260	-2.44152902655552	0	Down	0	XP_021829741.1/1.89545e-70/transcription factor MYB44-like [Prunus avium]	XM_020290563.1/0.0/PREDICTED: Aegilops tauschii subsp. tauschii transcription factor MYB44-like (LOC109731409), mRNA	sp|Q9FDW1|MYB44_ARATH/4e-54/Transcription factor MYB44 OS=Arabidopsis thaliana GN=MYB44 PE=1 SV=1	pavi:110769981/3e-71/transcription factor MYB44-like; K09422 transcription factor MYB, plant	At4g37260/1e-57/[K] KOG0048 Transcription factor, Myb superfamily	PTHR10641:SF639/8.8E-89/--	biological_process:GO:0006357//regulation of transcription from RNA polymerase II promoter;GO:0030154//cell differentiation;cellular_component:GO:0005634//nucleus;molecular_function:GO:0000981//RNA polymerase II transcription factor activity, sequence-specific DNA binding;GO:0043565//sequence-specific DNA binding;GO:0044212//transcription regulatory region DNA binding;GO:0001135//transcription fa…
CL2475.Contig6_All	1704	25371.55	10987.59	-1.33873152010141	0	Down	0	OWM87574.1/0/hypothetical protein CDL15_Pgr022686 [Punica granatum]	NM_001287946.1/0.0/Solanum tuberosum elongation factor 1-alpha-like protein (LOC102577446), mRNA &gt;DQ294264.1 Solanum tuberosum clone 131C12 elongation factor 1-alpha-like protein mRNA, complete cds	sp|P17786|EF1A_SOLLC/0.0/Elongation factor 1-alpha OS=Solanum lycopersicum PE=2 SV=1	nto:104117281/0.0/elongation factor 1-alpha-like; K03231 elongation factor 1-alpha	At5g60390/0.0/[J] KOG0052 Translation elongation factor EF-1 alpha/Tu	PF03144/5.8E-15/Elongation factor Tu domain 2	cellular_component:GO:0005737//cytoplasm;molecular_function:GO:0003746//translation elongation factor activity;GO:0005525//GTP binding;GO:0003924//GTPase activity;
CL9221.Contig2_All	3049	16291.88	5093.3	-1.8088753356588	0	Down	0	XP_020273780.1/5.16159e-124/LOW QUALITY PROTEIN: ankyrin repeat-containing protein ITN1-like [Asparagus officinalis]	CP019099.1/0.0/Spirodela polyrhiza strain 9509 chromosome 7 sequence	sp|Q9C7A2|ITN1_ARATH/7e-109/Ankyrin repeat-containing protein ITN1 OS=Arabidopsis thaliana GN=ITN1 PE=1 SV=1	hbr:110670698/2e-16/ankyrin repeat-containing protein ITN1-like isoform X1; K15502 serine/threonine-protein phosphatase 6 regulatory ankyrin repeat subunit A	At3g12360/2e-108/[R] KOG0504 FOG: Ankyrin repeat	PS50088/10.74/Ankyrin repeat profile.	NA
CL1886.Contig1_All	1902	181	6946	5.13072596487164	0	Up	0	XP_020263929.1/0/beta-glucosidase 1-like [Asparagus officinalis] &gt;ONK81454.1 uncharacterized protein A4U43_C01F29260 [Asparagus officinalis]	XM_020408340.1/0.0/PREDICTED: Asparagus officinalis beta-glucosidase 1-like (LOC109839886), mRNA	sp|Q5QMT0|BGL01_ORYSJ/0.0/Beta-glucosidase 1 OS=Oryza sativa subsp. japonica GN=BGLU1 PE=2 SV=1	pda:103721564/0.0/beta-glucosidase 1-like; K05350 beta-glucosidase [EC:3.2.1.21]	At3g18080/0.0/[G] KOG0626 Beta-glucosidase, lactase phlorizinhydrolase, and related proteins	PTHR10353/0.0/--	NA
CL3643.Contig1_All	1006	6300	80	-6.43060286181453	0	Down	0	XP_020268808.1/3.71132e-31/17.3 kDa class I heat shock protein-like [Asparagus officinalis]	XM_007016379.2/0.0/PREDICTED: Theobroma cacao 17.4 kDa class I heat shock protein (LOC18590706), mRNA	sp|O82012|HSP12_SOLPE/3e-26/17.6 kDa class I heat shock protein OS=Solanum peruvianum PE=2 SV=1	tcc:18590707/1e-27/18.1 kDa class I heat shock protein; K13993 HSP20 family protein	At1g53540/1e-25/[O] KOG0710 Molecular chaperone (small heat-shock protein Hsp26/Hsp42)	NA	NA
Unigene56031_All	1188	11128.17	2315.38	-2.39629031494847	0	Down	0	XP_020264643.1/1.71316e-150/xyloglucan endotransglucosylase/hydrolase protein 15-like [Asparagus officinalis]	XM_008803353.2/0.0/PREDICTED: Phoenix dactylifera probable xyloglucan endotransglucosylase/hydrolase protein 25 (LOC103715650), mRNA	sp|Q38857|XTH22_ARATH/1e-131/Xyloglucan endotransglucosylase/hydrolase protein 22 OS=Arabidopsis thaliana GN=XTH22 PE=1 SV=1	egu:105049189/6e-144/probable xyloglucan endotransglucosylase/hydrolase protein 23; K14504 xyloglucan:xyloglucosyl transferase TCH4 [EC:2.4.1.207]	At5g57560/3e-131/[M] TWOG0096 Xyloglucan endotransglycosylase	PTHR31062/2.0E-201/--	NA
Unigene39095_All	976	15377	4700	-1.84143624741884	0	Down	0	XP_010941294.1/2.17432e-34/PREDICTED: glycine-rich protein 2 [Elaeis guineensis]	NA	sp|P27484|GRP2_NICSY/4e-31/Glycine-rich protein 2 OS=Nicotiana sylvestris GN=GRP-2 PE=2 SV=1	egu:105059621/3e-35/glycine-rich protein 2; K09250 cellular nucleic acid-binding protein	At4g36020/1e-26/[J] KOG3070 Predicted RNA-binding protein containing PIN domain and invovled in translation or RNA processing	NA	NA
CL23837.Contig7_All	1917	6305.63	247.85	-4.80049619795359	0	Down	0	XP_020246451.1/0/serine carboxypeptidase-like 18 isoform X2 [Asparagus officinalis]	XM_020389865.1/0.0/PREDICTED: Asparagus officinalis serine carboxypeptidase-like 17 (LOC109823586), mRNA	sp|Q9C7Z9|SCP18_ARATH/2e-145/Serine carboxypeptidase-like 18 OS=Arabidopsis thaliana GN=SCPL18 PE=2 SV=2	egu:105057969/0.0/serine carboxypeptidase-like 18; K16296 serine carboxypeptidase-like clade I [EC:3.4.16.-]	At3g12203/3e-140/[OE] KOG1282 Serine carboxypeptidases (lysosomal cathepsin A)	PTHR11802/2.3E-236/--	NA
Unigene8468_All	2249	1131.42	9606.79	2.95452502919618	0	Up	0	AIZ68155.1/0/heat shock protein 70 [Ornithogalum longebracteatum]	JN011458.1/0.0/Allium sativum clone CR181-1 heat shock protein 70 mRNA, complete cds	sp|P27322|HSP72_SOLLC/0.0/Heat shock cognate 70 kDa protein 2 OS=Solanum lycopersicum GN=HSC-2 PE=2 SV=1	pop:POPTR_0008s05470g/0.0/POPTRDRAFT_832542; heat shock protein 70 cognate; K03283 heat shock 70kDa protein 1/2/6/8	At5g02500/0.0/[O] KOG0101 Molecular chaperones HSP70/HSC70, HSP70 superfamily	PTHR19375/0.0/--	molecular_function:GO:0005524//ATP binding;
Unigene150_All	1243	6685.45	404.13	-4.17952815835936	0	Down	0	XP_009401089.2/5.5113e-65/PREDICTED: putative wall-associated receptor kinase-like 16 [Musa acuminata subsp. malaccensis]	NA	sp|Q9LMN7|WAK5_ARATH/1e-37/Wall-associated receptor kinase 5 OS=Arabidopsis thaliana GN=WAK5 PE=2 SV=1	ats:109732935/4e-54/LOC109732935; wall-associated receptor kinase 3-like isoform X1; K04733 interleukin-1 receptor-associated kinase 4 [EC:2.7.11.1]	At1g21230/3e-37/[T] LSE0034 A Protein kinase, contains EGF domain	PTHR27005/2.5E-97/--	NA
Unigene409_All	2870	14397	4170	-1.91904377353257	0	Down	0	XP_020256055.1/0/YTH domain-containing family protein 2-like [Asparagus officinalis] &gt;ONK74313.1 uncharacterized protein A4U43_C03F4960 [Asparagus officinalis]	XM_009400250.2/0.0/PREDICTED: Musa acuminata subsp. malaccensis YTH domain-containing family protein 2-like (LOC103983090), mRNA	sp|A9LNK9|CPSF_ARATH/7e-10/30-kDa cleavage and polyadenylation specificity factor 30 OS=Arabidopsis thaliana GN=CPSF30 PE=1 SV=1	pda:103699185/1e-152/YTH domain-containing family protein 1-like; K20102 YTH domain-containing family protein	At3g13460/7e-119/[R] KOG1901 Uncharacterized high-glucose-regulated protein	PF04146/2.7E-43/YT521-B-like domain	NA
CL10038.Contig4_All	1437	8330	1079	-3.08001647419214	0	Down	0	XP_020275383.1/1.1938e-33/uncharacterized protein LOC109849913 [Asparagus officinalis]	NA	sp|Q8LGS1|MARD1_ARATH/4e-08/Protein MARD1 OS=Arabidopsis thaliana GN=MARD1 PE=2 SV=2	NA	At5g20700/1e-13/[S] LSE0472 A Uncharacterized protein	PTHR33059:SF6/8.0E-22/--	NA
CL2646.Contig4_All	2488	7495.69	740.42	-3.4710403614878	0	Down	0	XP_020691195.1/0/stromal 70 kDa heat shock-related protein, chloroplastic-like [Dendrobium catenatum]	XM_008793995.2/0.0/PREDICTED: Phoenix dactylifera stromal 70 kDa heat shock-related protein, chloroplastic-like (LOC103708892), mRNA	sp|Q02028|HSP7S_PEA/0.0/Stromal 70 kDa heat shock-related protein, chloroplastic OS=Pisum sativum GN=HSP70 PE=2 SV=1	dct:110105867/0.0/stromal 70 kDa heat shock-related protein, chloroplastic-like; K03283 heat shock 70kDa protein 1/2/6/8	At4g24280/0.0/[O] KOG0102 Molecular chaperones mortalin/PBP74/GRP75, HSP70 superfamily	PF00012/1.7E-264/Hsp70 protein	biological_process:GO:0006457//protein folding;molecular_function:GO:0005524//ATP binding;GO:0051082//unfolded protein binding;
Unigene56026_All	1187	9096.98	1426.24	-2.80456575359042	0	Down	0	XP_020264643.1/8.00083e-116/xyloglucan endotransglucosylase/hydrolase protein 15-like [Asparagus officinalis]	XM_008803357.2/0.0/PREDICTED: Phoenix dactylifera probable xyloglucan endotransglucosylase/hydrolase protein 23 (LOC103715653), mRNA	sp|Q38910|XTH23_ARATH/4e-101/Probable xyloglucan endotransglucosylase/hydrolase protein 23 OS=Arabidopsis thaliana GN=XTH23 PE=2 SV=1	egu:105049189/2e-107/probable xyloglucan endotransglucosylase/hydrolase protein 23; K14504 xyloglucan:xyloglucosyl transferase TCH4 [EC:2.4.1.207]	At4g25810/9e-101/[M] TWOG0096 Xyloglucan endotransglycosylase	PTHR31062:SF20/2.8E-104/--	NA
Unigene1161_All	2208	9006	1397	-2.81994930035963	0	Down	0	AGE45505.1/8.94762e-153/ethylene insensitive like protein [Musa acuminata AAA Group]	XM_010092240.1/0.0/Morus notabilis Putative ETHYLENE INSENSITIVE 3-like 4 protein partial mRNA	sp|O24606|EIN3_ARATH/3e-131/Protein ETHYLENE INSENSITIVE 3 OS=Arabidopsis thaliana GN=EIN3 PE=1 SV=1	mus:103986227/3e-153/ETHYLENE INSENSITIVE 3-like 1 protein; K14514 ethylene-insensitive protein 3	NA	PF04873/1.0E-129/Ethylene insensitive 3	cellular_component:GO:0005634//nucleus;molecular_function:GO:0003700//DNA binding transcription factor activity;
CL1587.Contig5_All	1276	14676.89	4384.56	-1.87443716265165	0	Down	0	XP_020274217.1/8.72109e-86/nuclear transcription factor Y subunit A-7-like [Asparagus officinalis] &gt;XP_020274218.1 nuclear transcription factor Y subunit A-7-like [Asparagus officinalis] &gt;ONK65356.1 uncharacterized protein A4U43_C07F36270 [Asparagus officinalis]	EF578152.1/0.0/Leersia tisserantii chromosome 3 anonymous locus NP9 genomic sequence	sp|Q93ZH2|NFYA3_ARATH/1e-37/Nuclear transcription factor Y subunit A-3 OS=Arabidopsis thaliana GN=NFYA3 PE=2 SV=2	egu:105056468/1e-77/nuclear transcription factor Y subunit A-3; K08064 nuclear transcription factor Y, alpha	At1g72830/3e-37/[K] KOG1561 CCAAT-binding factor, subunit B (HAP2)	PF02045/8.5E-27/CCAAT-binding transcription factor (CBF-B/NF-YA) subunit B	NA
CL4057.Contig3_All	1765	15900	5139	-1.76086205168117	0	Down	0	XP_010904533.1/9.1403e-120/PREDICTED: leucine-rich repeat receptor-like serine/threonine/tyrosine-protein kinase SOBIR1 [Elaeis guineensis]	NA	sp|Q9SKB2|SBIR1_ARATH/2e-105/Leucine-rich repeat receptor-like serine/threonine/tyrosine-protein kinase SOBIR1 OS=Arabidopsis thaliana GN=SOBIR1 PE=1 SV=1	han:110879860/3e-113/leucine-rich repeat receptor-like serine/threonine/tyrosine-protein kinase SOBIR1; K04733 interleukin-1 receptor-associated kinase 4 [EC:2.7.11.1]	At2g31880/4e-105/[T] LSE0002 A Receptor protein kinase containing LRR repeats	PF00069/2.1E-42/Protein kinase domain	NA
Unigene39383_All	2232	19966	7724	-1.50152010539653	0	Down	0	XP_020261343.1/0/LOW QUALITY PROTEIN: vacuolar amino acid transporter 1-like [Asparagus officinalis]	XM_020735142.1/0.0/PREDICTED: Phalaenopsis equestris vacuolar amino acid transporter 1-like (LOC110031760), mRNA	sp|F4IUW3|AVT1C_ARATH/0.0/Amino acid transporter AVT1C OS=Arabidopsis thaliana GN=AVT1C PE=1 SV=1	egu:105053569/0.0/vacuolar amino acid transporter 1; K15015 solute carrier family 32 (vesicular inhibitory amino acid transporter)	At2g39130/5e-164/[E] KOG1303 Amino acid transporters	PTHR22950/1.3E-264/--	NA
CL23162.Contig6_All	2004	10779.32	2269.96	-2.37892223329948	0	Down	0	XP_017701293.1/0/PREDICTED: probable inorganic phosphate transporter 1-8 [Phoenix dactylifera] &gt;XP_017701294.1 PREDICTED: probable inorganic phosphate transporter 1-8 [Phoenix dactylifera]	XM_010937441.2/0.0/PREDICTED: Elaeis guineensis inorganic phosphate transporter 1-4-like (LOC105055581), mRNA	sp|Q494P0|PHT17_ARATH/0.0/Probable inorganic phosphate transporter 1-7 OS=Arabidopsis thaliana GN=PHT1-7 PE=2 SV=2	pda:103719440/0.0/probable inorganic phosphate transporter 1-8; K08176 MFS transporter, PHS family, inorganic phosphate transporter	At3g54700/0.0/[P] KOG0252 Inorganic phosphate transporter	PTHR24064:SF274/0.0/--	NA
CL9221.Contig1_All	2147	15555	4963	-1.77948887855187	0	Down	0	XP_020273780.1/0/LOW QUALITY PROTEIN: ankyrin repeat-containing protein ITN1-like [Asparagus officinalis]	XM_020824900.1/0.0/PREDICTED: Dendrobium catenatum uncharacterized LOC110098163 (LOC110098163), mRNA	sp|Q9C7A2|ITN1_ARATH/0.0/Ankyrin repeat-containing protein ITN1 OS=Arabidopsis thaliana GN=ITN1 PE=1 SV=1	ini:109174648/4e-32/ankyrin repeat-containing protein At5g02620-like; K15503 serine/threonine-protein phosphatase 6 regulatory ankyrin repeat subunit B	At3g12360/0.0/[R] KOG0504 FOG: Ankyrin repeat	PS50297/41.46/Ankyrin repeat region circular profile.	NA
Unigene1148_All	560	7014	596	-3.6882480382179	0	Down	0	CDY13677.1/1.37361e-11/BnaA06g32460D [Brassica napus]	NA	NA	NA	At3g27030/4e-12/[S] LSE0401 A Uncharacterized protein	NA	NA
Unigene18671_All	994	6997.85	607.91	-3.65637692780229	0	Down	0	XP_015952890.1/6.73874e-51/heat shock 22 kDa protein, mitochondrial isoform X2 [Arachis duranensis]	XM_008240327.2/0.0/PREDICTED: Prunus mume heat shock 22 kDa protein, mitochondrial (LOC103337175), mRNA	sp|P46254|HS22M_PEA/2e-45/Heat shock 22 kDa protein, mitochondrial OS=Pisum sativum GN=HSP22 PE=2 SV=1	aip:107629638/1e-51/heat shock 22 kDa protein, mitochondrial isoform X2; K13993 HSP20 family protein	At4g25200/1e-40/[O] KOG0710 Molecular chaperone (small heat-shock protein Hsp26/Hsp42)	PS01031/17.405/Heat shock hsp20 proteins family profile.	NA
Unigene57289_All	1096	10753	2306	-2.35266964154116	0	Down	0	XP_020240884.1/5.52655e-97/NAC domain-containing protein 68-like [Asparagus officinalis] &gt;ONK61719.1 uncharacterized protein A4U43_C08F32850 [Asparagus officinalis]	KU886332.1/0.0/Avena sativa NAC transcription factor mRNA, complete cds	sp|Q52QH4|NAC68_ORYSJ/5e-93/NAC domain-containing protein 68 OS=Oryza sativa subsp. japonica GN=NAC68 PE=2 SV=1	fve:101312606/3e-10/NAC domain-containing protein 66-like; K13126 polyadenylate-binding protein	At1g01720/1e-80/[S] LSE0117 A No apical meristem (NAM) developmental protein and related proteins	PF02365/6.4E-32/No apical meristem (NAM) protein	NA
Unigene68601_All	1308	17777.51	6406.77	-1.60377900674952	0	Down	0	XP_010941404.1/6.39141e-136/PREDICTED: chitinase 1 [Elaeis guineensis]	M94105.1/0.0/Allium sativum chitinase mRNA, 3&apos; end	sp|P05315|CHIT_SOLTU/1e-124/Endochitinase OS=Solanum tuberosum PE=2 SV=1	egu:105059691/9e-137/chitinase 1; K20547 basic endochitinase B [EC:3.2.1.14]	At3g12500/6e-115/[R] KOG4742 Predicted chitinase	PTHR22595/1.5E-222/--	NA
CL9892.Contig3_All	3123	9398.59	1654.51	-2.63743516828038	0	Down	0	XP_020271866.1/0/calmodulin-binding transcription activator 6-like [Asparagus officinalis]	XM_020416277.1/0.0/PREDICTED: Asparagus officinalis calmodulin-binding transcription activator 6-like (LOC109847033), mRNA	sp|Q9LSP8|CMTA6_ARATH/0.0/Calmodulin-binding transcription activator 6 OS=Arabidopsis thaliana GN=CMTA6 PE=2 SV=1	pda:103704644/0.0/calmodulin-binding transcription activator 5-like; K21596 calmodulin-binding transcription activator	At3g16940/0.0/[S] KOG0520 Uncharacterized conserved protein, contains IPT/TIG domain	PF00612/7.0E-4/IQ calmodulin-binding motif	NA
Unigene15763_All	2615	1417.02	10018.71	2.69036989106782	0	Up	0	AAX94674.1/6.71874e-09/type 2 metallothionein [Allium sativum]	AY995151.1/0.0/Allium sativum type 2 metallothionein mRNA, complete cds	NA	NA	NA	PTHR11654:SF160/4.2E-19/--	NA
CL5841.Contig2_All	2063	9956	1942	-2.48941787298909	0	Down	0	XP_010938097.1/0/PREDICTED: protein ALP1-like [Elaeis guineensis]	XM_002455796.2/0.0/PREDICTED: Sorghum bicolor protein ALP1-like (LOC8078215), mRNA	sp|Q9M2U3|ALPL_ARATH/4e-44/Protein ALP1-like OS=Arabidopsis thaliana GN=At3g55350 PE=2 SV=1	han:110868623/2e-123/receptor-like kinase LIP1; K04733 interleukin-1 receptor-associated kinase 4 [EC:2.7.11.1]	At5g12010/0.0/[L] KOG4585 Predicted transposase	PTHR22930/2.5E-245/--	NA
Unigene29329_All	967	446.58	7248.41	3.88927917215575	0	Up	0	AQK43641.1/1.79774e-75/Histone H3.2 [Zea mays]	XM_022002104.1/0.0/PREDICTED: Spinacia oleracea histone H3.2 (LOC110797015), mRNA	sp|P68428|H32_WHEAT/2e-75/Histone H3.2 OS=Triticum aestivum PE=1 SV=2	mus:103979097/8e-75/histone H3.2; K11253 histone H3	At5g65360/6e-75/[B] KOG1745 Histones H3 and H4	NA	NA
CL3853.Contig2_All	1201	9546.38	1747.25	-2.58126256169977	0	Down	0	XP_020275661.1/2.24344e-49/probable WRKY transcription factor 70 [Asparagus officinalis] &gt;ONK62666.1 uncharacterized protein A4U43_C07F6710 [Asparagus officinalis]	NA	sp|Q9LY00|WRK70_ARATH/3e-28/Probable WRKY transcription factor 70 OS=Arabidopsis thaliana GN=WRKY70 PE=2 SV=1	csat:104760397/2e-17/disease resistance protein RRS1-like; K16225 probable WRKY transcription factor 52	At3g56400/7e-28/[KT] LSE0036 A WRKY superfamily transcription factors	PF03106/1.4E-22/WRKY DNA -binding domain	biological_process:GO:0006351//transcription, DNA-templated;cellular_component:GO:0005634//nucleus;molecular_function:GO:0043565//sequence-specific DNA binding;GO:0003700//DNA binding transcription factor activity;
CL1886.Contig2_All	1884	182.39	6437.98	5.01011471424595	0	Up	0	XP_020263929.1/0/beta-glucosidase 1-like [Asparagus officinalis] &gt;ONK81454.1 uncharacterized protein A4U43_C01F29260 [Asparagus officinalis]	XM_020408340.1/0.0/PREDICTED: Asparagus officinalis beta-glucosidase 1-like (LOC109839886), mRNA	sp|Q5QMT0|BGL01_ORYSJ/0.0/Beta-glucosidase 1 OS=Oryza sativa subsp. japonica GN=BGLU1 PE=2 SV=1	pda:103721564/0.0/beta-glucosidase 1-like; K05350 beta-glucosidase [EC:3.2.1.21]	At3g18080/0.0/[G] KOG0626 Beta-glucosidase, lactase phlorizinhydrolase, and related proteins	PF00232/5.7E-126/Glycosyl hydrolase family 1	NA
Unigene1260_All	1429	11360	2678	-2.21612981249498	0	Down	0	XP_020240871.1/6.56592e-48/uncharacterized protein LOC109819531 [Asparagus officinalis] &gt;XP_020240872.1 uncharacterized protein LOC109819531 [Asparagus officinalis] &gt;XP_020240873.1 uncharacterized protein LOC109819531 [Asparagus officinalis] &gt;ONK59503.1 uncharacterized protein A4U43_C08F7100 [Asparagus officinalis]	KP245830.1/0.0/Betula luminifera transcription factor MYC1 (MYC1) mRNA, partial cds	NA	pxb:103958275/2e-32/alpha-mannosidase At3g26720-like; K01191 alpha-mannosidase [EC:3.2.1.24]	At1g68140/3e-34/[R] LSE0473 A C2H2 type Zn-finger protein	PTHR31197/1.6E-72/--	NA
Unigene56029_All	1210	10348.57	2176	-2.38107580679958	0	Down	0	XP_020264643.1/4.69296e-115/xyloglucan endotransglucosylase/hydrolase protein 15-like [Asparagus officinalis]	XM_009392219.2/0.0/PREDICTED: Musa acuminata subsp. malaccensis probable xyloglucan endotransglucosylase/hydrolase protein 23 (LOC103976880), mRNA	sp|Q38857|XTH22_ARATH/3e-101/Xyloglucan endotransglucosylase/hydrolase protein 22 OS=Arabidopsis thaliana GN=XTH22 PE=1 SV=1	egu:105049189/1e-108/probable xyloglucan endotransglucosylase/hydrolase protein 23; K14504 xyloglucan:xyloglucosyl transferase TCH4 [EC:2.4.1.207]	At5g57560/8e-101/[M] TWOG0096 Xyloglucan endotransglycosylase	PTHR31062:SF20/3.4E-103/--	NA
CL8498.Contig1_All	2687	22163	9455	-1.36039865900786	0	Down	0	XP_020246976.1/0/endoglucanase 12-like [Asparagus officinalis] &gt;ONK57889.1 uncharacterized protein A4U43_C09F5250 [Asparagus officinalis]	XM_004250041.3/0.0/PREDICTED: Solanum lycopersicum endoglucanase 12 (LOC101254155), mRNA	sp|Q7XUK4|GUN12_ORYSJ/0.0/Endoglucanase 12 OS=Oryza sativa subsp. japonica GN=GLU3 PE=2 SV=2	mus:103980408/0.0/endoglucanase 10-like; K01179 endoglucanase [EC:3.2.1.4]	At1g65610/0.0/[G] LSE0350 A Glycosyl hydrolase (endo-1, 4-beta-glucanase)	PTHR22298:SF36/0.0/--	biological_process:GO:0030245//cellulose catabolic process;cellular_component:GO:0016021//integral component of membrane;molecular_function:GO:0008810//cellulase activity;
CL5841.Contig1_All	2229	9878	1956	-2.46770744185346	0	Down	0	XP_010938097.1/0/PREDICTED: protein ALP1-like [Elaeis guineensis]	XM_002455796.2/0.0/PREDICTED: Sorghum bicolor protein ALP1-like (LOC8078215), mRNA	sp|Q9M2U3|ALPL_ARATH/6e-44/Protein ALP1-like OS=Arabidopsis thaliana GN=At3g55350 PE=2 SV=1	han:110868623/2e-122/receptor-like kinase LIP1; K04733 interleukin-1 receptor-associated kinase 4 [EC:2.7.11.1]	At5g12010/0.0/[L] KOG4585 Predicted transposase	PTHR22930:SF28/7.0E-245/--	NA
Unigene69343_All	1061	6060	321	-4.37006743466526	0	Down	0	AEX55237.1/3.74182e-169/chloroplast chlorophyll a/b binding protein cab-BO3 [Allium sativum]	JN011460.1/0.0/Allium sativum clone CRm12-2 chloroplast chlorophyll a/b binding protein cab-BO3 mRNA, complete cds; nuclear gene for chloroplast product	sp|P27523|CB23_HORVU/8e-154/Chlorophyll a-b binding protein of LHCII type III, chloroplastic OS=Hordeum vulgare GN=LHBC PE=2 SV=1	pda:103714770/9e-156/chlorophyll a-b binding protein 13, chloroplastic; K08914 light-harvesting complex II chlorophyll a/b binding protein 3	At5g54270/7e-151/[C] LSE0391 A Chlorophyll A/B binding protein	PTHR21649/6.6E-191/--	NA
Unigene1128_All	1206	10926	2512	-2.25225180223361	0	Down	0	XP_020241391.1/2.09251e-77/homeobox-leucine zipper protein HOX6-like [Asparagus officinalis] &gt;ONK58841.1 uncharacterized protein A4U43_C08F290 [Asparagus officinalis]	NA	sp|Q651Z5|HOX6_ORYSJ/6e-47/Homeobox-leucine zipper protein HOX6 OS=Oryza sativa subsp. japonica GN=HOX6 PE=2 SV=1	pda:103708469/8e-50/homeobox-leucine zipper protein HOX6-like; K09338 homeobox-leucine zipper protein	At2g46680/4e-38/[K] KOG0483 Transcription factor HEX, contains HOX and HALZ domains	PS00027/-/'Homeobox' domain signature.	cellular_component:GO:0005634//nucleus;molecular_function:GO:0043565//sequence-specific DNA binding;GO:0003700//DNA binding transcription factor activity;
CL9534.Contig2_All	12424	9836.15	1975.41	-2.44733646104673	0	Down	0	XP_020099905.1/5.28624e-11/titin isoform X7 [Ananas comosus]	NA	NA	egu:105058786/3e-11/uncharacterized LOC105058786; K20478 golgin subfamily B member 1	NA	NA	NA
CL19047.Contig3_All	2079	16323	5738.91	-1.63945242291391	0	Down	0	XP_020265417.1/0/eukaryotic translation initiation factor 5-like [Asparagus officinalis] &gt;ONK81700.1 uncharacterized protein A4U43_C01F31990 [Asparagus officinalis]	XM_020409828.1/0.0/PREDICTED: Asparagus officinalis eukaryotic translation initiation factor 5-like (LOC109840986), mRNA	sp|P55876|IF5_MAIZE/6e-170/Eukaryotic translation initiation factor 5 OS=Zea mays GN=EIF5 PE=2 SV=1	cmo:103488416/0.0/eukaryotic translation initiation factor 5-like; K03262 translation initiation factor 5	At1g77840/3e-164/[J] KOG2767 Translation initiation factor 5 (eIF-5)	PF02020/6.1E-19/eIF4-gamma/eIF5/eIF2-epsilon	molecular_function:GO:0003743//translation initiation factor activity;
CL20027.Contig2_All	1850	9015	1629	-2.59973573122143	0	Down	0	XP_015630503.1/0/PREDICTED: uncharacterized protein LOC4324540 [Oryza sativa Japonica Group] &gt;BAD69004.1 HGA1-like protein [Oryza sativa Japonica Group] &gt;BAD73716.1 HGA1-like protein [Oryza sativa Japonica Group] &gt;BAF05039.1 Os01g0498300 [Oryza sativa Japonica Group] &gt;EAY74197.1 hypothetical protein OsI_02077 [Oryza sativa Indica Group] &gt;EAZ12032.1 hypothetical protein OsJ_01912 [O…	XM_020839714.1/0.0/PREDICTED: Dendrobium catenatum uncharacterized LOC110108879 (LOC110108879), mRNA	NA	ini:109182010/1e-176/uncharacterized LOC109182010; K18134 protein O-GlcNAc transferase [EC:2.4.1.255]	At2g41640/9e-177/[S] KOG4698 Uncharacterized conserved protein	PTHR20961:SF12/7.7E-226/--	cellular_component:GO:0016021//integral component of membrane;molecular_function:GO:0016757//transferase activity, transferring glycosyl groups;
Unigene21170_All	680	830.95	8100.93	3.15385912308465	0	Up	0	KMZ60580.1/4.34825e-91/histone H3 [Zostera marina] &gt;KMZ73204.1 histone H3 [Zostera marina]	NM_121078.3/0.0/Arabidopsis thaliana Histone superfamily protein mRNA	sp|P68428|H32_WHEAT/5e-92/Histone H3.2 OS=Triticum aestivum PE=1 SV=2	mus:103979097/1e-91/histone H3.2; K11253 histone H3	At5g65360/4e-91/[B] KOG1745 Histones H3 and H4	SM00428/3.2E-73/Histone H3	cellular_component:GO:0005634//nucleus;GO:0000786//nucleosome;molecular_function:GO:0003677//DNA binding;GO:0046982//protein heterodimerization activity;
CL836.Contig6_All	968	7629.03	1014.72	-3.04181279169935	0	Down	0	XP_009406737.1/9.15807e-68/PREDICTED: protein P21-like [Musa acuminata subsp. malaccensis]	NA	sp|G5DC91|TLP1_MANZA/3e-66/Thaumatin-like protein 1 OS=Manilkara zapota GN=TLP1 PE=1 SV=2	ats:109783940/2e-49/LOC109783940; G-type lectin S-receptor-like serine/threonine-protein kinase SD2-5; K04733 interleukin-1 receptor-associated kinase 4 [EC:2.7.11.1]	At4g11650/2e-62/[V] TWOG0215 Pathogenesis related proteins, group 5, and related proteins	SM00205/8.8E-79/Thaumatin family	NA
Unigene23128_All	2259	25273.87	11903.08	-1.21770650516013	0	Down	0	XP_020224261.1/0/heat shock cognate 70 kDa protein 2-like [Cajanus cajan] &gt;KYP74098.1 Heat shock cognate 70 kDa protein [Cajanus cajan]	KR071130.1/0.0/Chimonanthus praecox heat shock protein 70 (HSP70-1) mRNA, complete cds	sp|Q9LHA8|MD37C_ARATH/0.0/Probable mediator of RNA polymerase II transcription subunit 37c OS=Arabidopsis thaliana GN=MED37C PE=1 SV=1	ccaj:109806299/0.0/heat shock cognate 70 kDa protein 2-like; K03283 heat shock 70kDa protein 1/2/6/8	At3g12580/0.0/[O] KOG0101 Molecular chaperones HSP70/HSC70, HSP70 superfamily	PR00301/5.17E-51/70kDa heat shock protein signature	NA
CL8461.Contig3_All	1089	6784.83	668.25	-3.47524767392524	0	Down	0	XP_020242301.1/2.31486e-93/temperature-induced lipocalin-1 [Asparagus officinalis]	NA	sp|Q9FGT8|TIL_ARATH/2e-85/Temperature-induced lipocalin-1 OS=Arabidopsis thaliana GN=TIL PE=1 SV=1	egu:105050712/9e-93/temperature-induced lipocalin-1; K03098 apolipoprotein D and lipocalin family protein	At5g58070/4e-85/[M] KOG4824 Apolipoprotein D/Lipocalin	PTHR10612/1.3E-109/--	molecular_function:GO:0005215//transporter activity;
CL20027.Contig1_All	1667	9128	1705	-2.55192189580439	0	Down	0	ACG27644.1/1.76334e-140/glycosyltransferase [Zea mays]	XM_020833590.1/0.0/PREDICTED: Dendrobium catenatum protein O-linked-mannose beta-1,4-N-acetylglucosaminyltransferase 2-like (LOC110104450), mRNA	NA	ini:109182010/2e-126/uncharacterized LOC109182010; K18134 protein O-GlcNAc transferase [EC:2.4.1.255]	At2g41640/4e-129/[S] KOG4698 Uncharacterized conserved protein	NA	cellular_component:GO:0016021//integral component of membrane;molecular_function:GO:0016757//transferase activity, transferring glycosyl groups;
CL16250.Contig1_All	1168	11968	3198	-2.03533507983455	0	Down	0	XP_009388299.1/1.33105e-29/PREDICTED: uncharacterized protein LOC103975117 [Musa acuminata subsp. malaccensis]	XM_017575179.1/0.0/PREDICTED: Vigna angularis uncharacterized LOC108338354 (LOC108338354), mRNA	NA	NA	NA	PTHR33595:SF3/2.4E-45/--	NA
CL10814.Contig2_All	1451	24736.41	11546.27	-1.23060411323512	0	Down	0	AFK48716.1/2.29283e-16/unknown [Medicago truncatula]	NA	sp|Q9FKA5|Y5957_ARATH/2e-08/Uncharacterized protein At5g39570 OS=Arabidopsis thaliana GN=At5g39570 PE=1 SV=1	hbr:110632691/6e-10/probable receptor-like protein kinase At5g18500; K04733 interleukin-1 receptor-associated kinase 4 [EC:2.7.11.1]	NA	PTHR33971/2.5E-25/--	NA
CL17176.Contig2_All	1639	204	6110	4.77313647930735	0	Up	0	XP_008459295.1/5.06388e-171/PREDICTED: venom phosphodiesterase 2-like [Cucumis melo]	XM_020387005.1/0.0/PREDICTED: Asparagus officinalis venom phosphodiesterase 2-like (LOC109820808), mRNA	NA	zju:107423960/2e-171/ectonucleotide pyrophosphatase/phosphodiesterase family member 1; K01513 ectonucleotide pyrophosphatase/phosphodiesterase family member 1/3 [EC:3.1.4.1 3.6.1.9]	At4g29680/1e-162/[R] KOG2645 Type I phosphodiesterase/nucleotide pyrophosphatase	PF01663/5.1E-86/Type I phosphodiesterase / nucleotide pyrophosphatase	biological_process:GO:0008152//metabolic process;cellular_component:GO:0016021//integral component of membrane;molecular_function:GO:0003824//catalytic activity;
CL22025.Contig1_All	1165	27621	13699	-1.14308981265164	0	Down	0	ABJ99593.1/1.17635e-129/ferritin [Lycoris aurea]	XM_018966313.1/0.0/PREDICTED: Juglans regia ferritin-3, chloroplastic (LOC108991900), mRNA	sp|Q948P6|FRI3_SOYBN/9e-120/Ferritin-3, chloroplastic OS=Glycine max PE=2 SV=1	ghi:107931829/4e-119/ferritin-3, chloroplastic; K00522 ferritin heavy chain [EC:1.16.3.2]	At2g40300/3e-114/[P] KOG2332 Ferritin	PF00210/1.9E-33/Ferritin-like domain	biological_process:GO:0006879//cellular iron ion homeostasis;GO:0006826//iron ion transport;cellular_component:GO:0005623//cell;molecular_function:GO:0004322//ferroxidase activity;GO:0008199//ferric iron binding;
CL18041.Contig1_All	1643	18208.34	7104.1	-1.48927045067215	0	Down	0	OAY80520.1/3.01481e-158/DNA-damage-repair/toleration protein [Ananas comosus]	NA	sp|Q00874|DR100_ARATH/1e-137/DNA damage-repair/toleration protein DRT100 OS=Arabidopsis thaliana GN=DRT100 PE=2 SV=2	cann:107859916/6e-51/DNA-damage-repair/toleration protein DRT100-like; K13420 LRR receptor-like serine/threonine-protein kinase FLS2 [EC:2.7.11.1]	At5g12940/6e-144/[R] KOG0619 FOG: Leucine rich repeat	PR00019/5.2E-5/Leucine-rich repeat signature	NA
Unigene164_All	2718	7002.47	796.55	-3.26742191226126	0	Down	0	XP_009387366.1/0/PREDICTED: wall-associated receptor kinase 2-like isoform X1 [Musa acuminata subsp. malaccensis]	NA	sp|Q9LMP1|WAK2_ARATH/3e-120/Wall-associated receptor kinase 2 OS=Arabidopsis thaliana GN=WAK2 PE=1 SV=1	ats:109732935/9e-155/LOC109732935; wall-associated receptor kinase 3-like isoform X1; K04733 interleukin-1 receptor-associated kinase 4 [EC:2.7.11.1]	At1g21270/6e-120/[T] LSE0034 A Protein kinase, contains EGF domain	PTHR27005/6.3E-273/--	NA
CL4615.Contig3_All	1281	10209.95	2314.63	-2.27251714627695	0	Down	0	ONK56423.1/3.25327e-20/uncharacterized protein A4U43_C10F8480 [Asparagus officinalis]	NA	NA	NA	NA	PTHR33513/5.0E-32/--	NA
Unigene45456_All	933	7120	856	-3.18758938287986	0	Down	0	ONK81315.1/3.30055e-08/uncharacterized protein A4U43_C01F27730 [Asparagus officinalis]	NA	NA	NA	NA	NA	NA
Unigene22988_All	749	858.52	8009.68	3.09042611368095	0	Up	0	AAT08677.1/5.94619e-48/histone H2A [Hyacinthus orientalis]	XM_018986161.1/0.0/PREDICTED: Juglans regia histone H2A (LOC109006778), mRNA	sp|P25469|H2A1_SOLLC/1e-47/Histone H2A.1 OS=Solanum lycopersicum PE=2 SV=1	nsy:104219969/8e-47/histone H2A-like; K11251 histone H2A	At5g59870/7e-45/[B] KOG1756 Histone 2A	PTHR23430/8.5E-105/--	biological_process:GO:0006342//chromatin silencing;cellular_component:GO:0005634//nucleus;GO:0000790//nuclear chromatin;GO:0000786//nucleosome;molecular_function:GO:0003677//DNA binding;GO:0046982//protein heterodimerization activity;
Unigene22602_All	2204	5451.29	206.41	-4.85440774265859	0	Down	0	XP_018432698.1/0/PREDICTED: probable mediator of RNA polymerase II transcription subunit 37c [Raphanus sativus]	XM_004302667.2/0.0/PREDICTED: Fragaria vesca subsp. vesca probable mediator of RNA polymerase II transcription subunit 37e (LOC101311491), mRNA	sp|P22953|MD37E_ARATH/0.0/Probable mediator of RNA polymerase II transcription subunit 37e OS=Arabidopsis thaliana GN=MED37E PE=1 SV=3	fve:101311491/0.0/probable mediator of RNA polymerase II transcription subunit 37e; K03283 heat shock 70kDa protein 1/2/6/8	At5g02500/0.0/[O] KOG0101 Molecular chaperones HSP70/HSC70, HSP70 superfamily	PTHR19375/0.0/--	molecular_function:GO:0005524//ATP binding;
CL9238.Contig2_All	2359	13829	4380	-1.79008890486077	0	Down	0	XP_020685827.1/0/3-ketoacyl-CoA synthase 11-like [Dendrobium catenatum] &gt;XP_020685828.1 3-ketoacyl-CoA synthase 11-like [Dendrobium catenatum]	XM_010251661.2/0.0/PREDICTED: Nelumbo nucifera 3-ketoacyl-CoA synthase 11-like (LOC104592338), mRNA	sp|O48780|KCS11_ARATH/0.0/3-ketoacyl-CoA synthase 11 OS=Arabidopsis thaliana GN=KCS11 PE=1 SV=1	dct:110102028/0.0/3-ketoacyl-CoA synthase 11-like; K15397 3-ketoacyl-CoA synthase [EC:2.3.1.199]	At2g26640/0.0/[I] LSE0253 A Fatty acid elongase/3-ketoacyl-CoA synthase	PF08541/4.0E-10/3-Oxoacyl-[acyl-carrier-protein (ACP)] synthase III C terminal	NA
CL889.Contig7_All	4731	9676.96	2062.07	-2.36185543404329	0	Down	0	XP_020264643.1/8.43432e-146/xyloglucan endotransglucosylase/hydrolase protein 15-like [Asparagus officinalis]	XM_008801216.2/0.0/PREDICTED: Phoenix dactylifera probable xyloglucan endotransglucosylase/hydrolase protein 23 (LOC103714081), mRNA	sp|Q38857|XTH22_ARATH/3e-127/Xyloglucan endotransglucosylase/hydrolase protein 22 OS=Arabidopsis thaliana GN=XTH22 PE=1 SV=1	egu:105049189/6e-138/probable xyloglucan endotransglucosylase/hydrolase protein 23; K14504 xyloglucan:xyloglucosyl transferase TCH4 [EC:2.4.1.207]	At5g57560/8e-127/[M] TWOG0096 Xyloglucan endotransglycosylase	PTHR31062/2.8E-203/--	NA
CL889.Contig6_All	4202	9736.23	2092.27	-2.34968905455937	0	Down	0	XP_020264644.1/5.49322e-147/xyloglucan endotransglucosylase/hydrolase protein 22-like [Asparagus officinalis]	XM_008803353.2/0.0/PREDICTED: Phoenix dactylifera probable xyloglucan endotransglucosylase/hydrolase protein 25 (LOC103715650), mRNA	sp|Q38857|XTH22_ARATH/2e-125/Xyloglucan endotransglucosylase/hydrolase protein 22 OS=Arabidopsis thaliana GN=XTH22 PE=1 SV=1	egu:105049189/9e-137/probable xyloglucan endotransglucosylase/hydrolase protein 23; K14504 xyloglucan:xyloglucosyl transferase TCH4 [EC:2.4.1.207]	At5g57560/5e-125/[M] TWOG0096 Xyloglucan endotransglycosylase	PS01034/-/Glycosyl hydrolases family 16 active sites.	NA
CL710.Contig4_All	1092	6067.51	453.42	-3.87357949080409	0	Down	0	AEX55233.1/3.89363e-65/cold-regulated gibberellin-regulated protein 1 LTCOR12 [Allium sativum]	JN011456.1/0.0/Allium sativum clone CR174-2 cold-regulated gibberellin-regulated protein 1 LTCOR12 mRNA, complete cds	sp|Q93X17|SNAK2_SOLTU/1e-27/Snakin-2 OS=Solanum tuberosum GN=SN2 PE=1 SV=1	nnu:104608881/6e-10/N-acetylglucosaminyl-phosphatidylinositol biosynthetic protein gpi1-like; K03860 phosphatidylinositol glycan, class Q	At4g09600/1e-23/[R] LSE0474 A Gibberellin-regulated protein	PTHR23201/7.8E-42/--	NA
Unigene157_All	2785	6979.61	829.65	-3.20396652068725	0	Down	0	XP_009387366.1/1.06391e-177/PREDICTED: wall-associated receptor kinase 2-like isoform X1 [Musa acuminata subsp. malaccensis]	NA	sp|Q9LMP1|WAK2_ARATH/3e-115/Wall-associated receptor kinase 2 OS=Arabidopsis thaliana GN=WAK2 PE=1 SV=1	ats:109732935/3e-150/LOC109732935; wall-associated receptor kinase 3-like isoform X1; K04733 interleukin-1 receptor-associated kinase 4 [EC:2.7.11.1]	At1g21270/7e-115/[T] LSE0034 A Protein kinase, contains EGF domain	PTHR27005/3.3E-169/--	NA
CL3485.Contig1_All	1031	12266	29492	1.13426396256387	0	Up	0	NA	XM_011460781.1/0.0/PREDICTED: Fragaria vesca subsp. vesca dehydrin COR47-like (LOC101303769), mRNA	NA	NA	NA	PTHR33346:SF2/4.4E-39/--	NA
CL9534.Contig3_All	15271	9937.1	2270.96	-2.26091743172294	0	Down	0	EOY02497.1/2.66439e-08/Uncharacterized protein TCM_016960 [Theobroma cacao]	NA	NA	egu:105058786/3e-11/uncharacterized LOC105058786; K20478 golgin subfamily B member 1	At5g40450/4e-08/[S] KOG1181 FOG: Low-complexity	NA	NA
CL18939.Contig1_All	2044	9602	2104	-2.32159507479354	0	Down	0	XP_020245947.1/0/probable serine/threonine-protein kinase At1g01540 [Asparagus officinalis] &gt;ONK58328.1 uncharacterized protein A4U43_C09F11080 [Asparagus officinalis]	XM_009395530.2/0.0/PREDICTED: Musa acuminata subsp. malaccensis probable serine/threonine-protein kinase At1g01540 (LOC103979396), transcript variant X2, mRNA	sp|Q3EDL4|Y1154_ARATH/0.0/Probable serine/threonine-protein kinase At1g01540 OS=Arabidopsis thaliana GN=At1g01540 PE=1 SV=2	pavi:110761908/0.0/uncharacterized protein LOC110761908; K04733 interleukin-1 receptor-associated kinase 4 [EC:2.7.11.1]	At1g01540/0.0/[T] KOG1187 Serine/threonine protein kinase	PTHR27001/5.5E-294/--	cellular_component:GO:0016021//integral component of membrane;molecular_function:GO:0005524//ATP binding;GO:0004672//protein kinase activity;
CL13439.Contig2_All	773	1086	8445	2.82767847645714	0	Up	0	XP_021977775.1/8.26829e-53/histone H2A-like [Helianthus annuus] &gt;XP_021977776.1 histone H2A-like [Helianthus annuus] &gt;XP_021977791.1 histone H2A-like [Helianthus annuus] &gt;OTG18872.1 putative histone H2A [Helianthus annuus] &gt;OTG18873.1 putative histone H2A [Helianthus annuus] &gt;OTG18896.1 putative histone H2A [Helianthus annuus]	XM_015774992.1/0.0/PREDICTED: Oryza sativa Japonica Group probable histone H2A.5 (LOC4332433), mRNA	sp|P40280|H2A_MAIZE/2e-53/Histone H2A OS=Zea mays PE=2 SV=1	han:110873172/1e-53/histone H2A-like; K11251 histone H2A	At5g02560/9e-49/[B] KOG1756 Histone 2A	PTHR23430/1.9E-111/--	cellular_component:GO:0005634//nucleus;GO:0000786//nucleosome;molecular_function:GO:0003677//DNA binding;GO:0046982//protein heterodimerization activity;
CL3188.Contig3_All	1084	12098.96	3477.25	-1.93025918560513	0	Down	0	XP_020263672.1/3.64288e-104/tetraspanin-19 [Asparagus officinalis]	XM_020408083.1/0.0/PREDICTED: Asparagus officinalis tetraspanin-19 (LOC109839595), mRNA	sp|Q940P5|TET19_ARATH/1e-62/Tetraspanin-19 OS=Arabidopsis thaliana GN=TOM2AH3 PE=2 SV=1	spen:107011065/3e-48/tetraspanin-19-like; K17345 tetraspanin-5	At2g20230/6e-30/[R] LSE0205 A Predicted membrane protein	PTHR19282:SF158/9.3E-102/--	NA
Unigene56042_All	1310	8548.17	1585.8	-2.5617996122025	0	Down	0	XP_020264643.1/3.17251e-117/xyloglucan endotransglucosylase/hydrolase protein 15-like [Asparagus officinalis]	XM_008803353.2/0.0/PREDICTED: Phoenix dactylifera probable xyloglucan endotransglucosylase/hydrolase protein 25 (LOC103715650), mRNA	sp|Q38857|XTH22_ARATH/8e-107/Xyloglucan endotransglucosylase/hydrolase protein 22 OS=Arabidopsis thaliana GN=XTH22 PE=1 SV=1	pda:103715632/2e-112/probable xyloglucan endotransglucosylase/hydrolase protein 23; K14504 xyloglucan:xyloglucosyl transferase TCH4 [EC:2.4.1.207]	At5g57560/2e-106/[M] TWOG0096 Xyloglucan endotransglycosylase	PS01034/-/Glycosyl hydrolases family 16 active sites.	NA
CL14182.Contig2_All	2778	21113	9313	-1.31220854926276	0	Down	0	XP_020256055.1/0/YTH domain-containing family protein 2-like [Asparagus officinalis] &gt;ONK74313.1 uncharacterized protein A4U43_C03F4960 [Asparagus officinalis]	XM_016028131.1/0.0/PREDICTED: Ziziphus jujuba YTH domain-containing family protein 1-like (LOC107419369), mRNA	sp|A9LNK9|CPSF_ARATH/1e-10/30-kDa cleavage and polyadenylation specificity factor 30 OS=Arabidopsis thaliana GN=CPSF30 PE=1 SV=1	mus:103983090/0.0/YTH domain-containing family protein 2-like; K20102 YTH domain-containing family protein	At3g13460/6e-142/[R] KOG1901 Uncharacterized high-glucose-regulated protein	PS50882/51.967/YTH domain profile.	NA
CL13259.Contig1_All	1427	13135.77	30732.05	1.09484839089491	0	Up	0	XP_020250168.1/0/malate dehydrogenase [Asparagus officinalis] &gt;ONK55276.1 uncharacterized protein A4U43_UnF5600 [Asparagus officinalis]	XM_008806999.2/0.0/PREDICTED: Phoenix dactylifera malate dehydrogenase-like (LOC103718268), mRNA	sp|Q9FSF0|MDH_TOBAC/0.0/Malate dehydrogenase OS=Nicotiana tabacum GN=MD1 PE=1 SV=1	aip:107617411/0.0/malate dehydrogenase, cytoplasmic; K00025 malate dehydrogenase [EC:1.1.1.37]	At1g04410/0.0/[C] KOG1496 Malate dehydrogenase	PS00068/-/Malate dehydrogenase active site signature.	biological_process:GO:0006099//tricarboxylic acid cycle;GO:0005975//carbohydrate metabolic process;GO:0006108//malate metabolic process;molecular_function:GO:0030060//L-malate dehydrogenase activity;
Unigene56214_All	2021	8594.17	1616.36	-2.54200460380167	0	Down	0	XP_020261503.1/6.44739e-32/putative pentatricopeptide repeat-containing protein At3g01580 [Asparagus officinalis]	NA	sp|Q9FK93|PP406_ARATH/3e-16/Pentatricopeptide repeat-containing protein At5g39680 OS=Arabidopsis thaliana GN=EMB2744 PE=1 SV=1	han:110868757/1e-09/pentatricopeptide repeat-containing protein At1g20230-like; K17710 pentatricopeptide repeat domain-containing protein 1	At5g39680/8e-16/[R] KOG4197 FOG: PPR repeat	PTHR33513/1.1E-32/--	NA
Unigene6322_All	1469	14327.58	4826.71	-1.70107774117386	0	Down	0	XP_022005864.1/6.94618e-23/zinc finger A20 and AN1 domain-containing stress-associated protein 5-like [Helianthus annuus] &gt;OTF99118.1 putative zinc finger, AN1-type [Helianthus annuus]	NA	sp|A3C039|SAP1_ORYSJ/2e-22/Zinc finger A20 and AN1 domain-containing stress-associated protein 1 OS=Oryza sativa subsp. japonica GN=SAP1 PE=2 SV=2	NA	At3g12630/4e-22/[R] KOG3173 Predicted Zn-finger protein	NA	molecular_function:GO:0003677//DNA binding;GO:0008270//zinc ion binding;
CL2945.Contig4_All	901	5584.44	334.17	-4.1941533330447	0	Down	0	XP_020242161.1/1.08841e-62/universal stress protein PHOS32 [Asparagus officinalis] &gt;ONK61296.1 uncharacterized protein A4U43_C08F28230 [Asparagus officinalis]	NA	NA	NA	At3g03270/7e-49/[T] TWOG0093 FOG: USPA domain	PTHR31964/3.5E-87/--	NA
Unigene6792_All	784	992.68	8136.92	2.90368733204446	0	Up	0	KVH94614.1/5.89604e-53/Histone core [Cynara cardunculus var. scolymus]	X95763.1/0.0/A.cepa mRNA for histone H2a-like protein	sp|P40280|H2A_MAIZE/6e-54/Histone H2A OS=Zea mays PE=2 SV=1	han:110873172/1e-53/histone H2A-like; K11251 histone H2A	At5g02560/2e-49/[B] KOG1756 Histone 2A	PS00046/-/Histone H2A signature.	cellular_component:GO:0005634//nucleus;GO:0000786//nucleosome;molecular_function:GO:0003677//DNA binding;GO:0046982//protein heterodimerization activity;
CL2475.Contig10_All	1718	16337.02	6154.98	-1.53971361813483	0	Down	0	XP_009613861.1/0/PREDICTED: elongation factor 1-alpha-like [Nicotiana tomentosiformis] &gt;XP_009626606.1 PREDICTED: elongation factor 1-alpha-like [Nicotiana tomentosiformis] &gt;XP_009597916.1 PREDICTED: elongation factor 1-alpha-like [Nicotiana tomentosiformis] &gt;XP_016513642.1 PREDICTED: elongation factor 1-alpha-like [Nicotiana tabacum]	NM_001287946.1/0.0/Solanum tuberosum elongation factor 1-alpha-like protein (LOC102577446), mRNA &gt;DQ294264.1 Solanum tuberosum clone 131C12 elongation factor 1-alpha-like protein mRNA, complete cds	sp|P17786|EF1A_SOLLC/0.0/Elongation factor 1-alpha OS=Solanum lycopersicum PE=2 SV=1	nto:104117281/0.0/elongation factor 1-alpha-like; K03231 elongation factor 1-alpha	At5g60390/0.0/[J] KOG0052 Translation elongation factor EF-1 alpha/Tu	PF03144/5.8E-15/Elongation factor Tu domain 2	cellular_component:GO:0005737//cytoplasm;molecular_function:GO:0003746//translation elongation factor activity;GO:0005525//GTP binding;GO:0003924//GTPase activity;
CL11197.Contig9_All	1621	13402.23	4308.36	-1.76865720499706	0	Down	0	XP_020247289.1/0/LOW QUALITY PROTEIN: fructose-bisphosphate aldolase 1, cytoplasmic-like [Asparagus officinalis]	XM_020391700.1/0.0/PREDICTED: Asparagus officinalis fructose-bisphosphate aldolase 1, cytoplasmic-like (LOC109825024), mRNA	sp|P17784|ALFC1_ORYSJ/0.0/Fructose-bisphosphate aldolase 1, cytoplasmic OS=Oryza sativa subsp. japonica GN=FBA1 PE=1 SV=2	dct:110097201/0.0/fructose-bisphosphate aldolase 1, cytoplasmic; K01623 fructose-bisphosphate aldolase, class I [EC:4.1.2.13]	At2g36460/0.0/[G] KOG1557 Fructose-biphosphate aldolase	PS00158/-/Fructose-bisphosphate aldolase class-I active site.	NA
Unigene15153_All	1669	7449.62	1137.53	-2.84265708608609	0	Down	0	XP_004136235.1/3.12218e-157/PREDICTED: uncharacterized protein LOC101220969 [Cucumis sativus] &gt;KGN60303.1 hypothetical protein Csa_3G894510 [Cucumis sativus]	NA	NA	NA	NA	PF06219/3.7E-174/Protein of unknown function (DUF1005)	NA
CL10380.Contig2_All	907	15886.96	5914.94	-1.55680249274969	0	Down	0	AAK01293.1/4.15321e-32/lipid transfer protein [Avicennia marina]	XM_006664215.2/0.0/PREDICTED: Oryza brachyantha non-specific lipid-transfer protein 4 (LOC102701878), mRNA	sp|P93224|NLTP2_SOLLC/5e-33/Non-specific lipid-transfer protein 2 OS=Solanum lycopersicum GN=LE16 PE=2 SV=1	NA	At5g59320/7e-26/[I] LSE0123 A Lipid transfer protein type 1	PTHR33076/2.7E-47/--	NA
CL2475.Contig9_All	1756	8402.19	1611.56	-2.51370235111779	0	Down	0	GAU15856.1/0/hypothetical protein TSUD_40770 [Trifolium subterraneum]	XM_003558411.3/0.0/PREDICTED: Brachypodium distachyon elongation factor 1-alpha (LOC100822789), mRNA	sp|P17786|EF1A_SOLLC/0.0/Elongation factor 1-alpha OS=Solanum lycopersicum PE=2 SV=1	tcc:18590089/0.0/elongation factor 1-alpha; K03231 elongation factor 1-alpha	At5g60390/0.0/[J] KOG0052 Translation elongation factor EF-1 alpha/Tu	PF03143/1.6E-39/Elongation factor Tu C-terminal domain	cellular_component:GO:0005737//cytoplasm;molecular_function:GO:0003746//translation elongation factor activity;GO:0005525//GTP binding;GO:0003924//GTPase activity;
CL22962.Contig6_All	2709	17022	6715	-1.47333609510796	0	Down	0	ABJ99596.1/0/pyruvate decarboxylase [Lycoris aurea]	XM_020412507.1/0.0/PREDICTED: Asparagus officinalis pyruvate decarboxylase 2-like (LOC109843566), mRNA	sp|Q9M040|PDC4_ARATH/0.0/Pyruvate decarboxylase 4 OS=Arabidopsis thaliana GN=PDC4 PE=2 SV=1	mus:103977807/0.0/pyruvate decarboxylase 1; K01568 pyruvate decarboxylase [EC:4.1.1.1]	At5g01320/0.0/[EH] KOG1184 Thiamine pyrophosphate-requiring enzyme	PF00205/5.0E-22/Thiamine pyrophosphate enzyme, central domain	NA
CL5689.Contig2_All	881	7282.57	1097.32	-2.8618582018088	0	Down	0	BAB88746.1/2.95052e-17/trypsin inhibitor [Allium cepa]	NA	NA	NA	NA	SM00269/3.9E-4/Bowman-Birk type proteinase inhibitor	NA
Unigene57079_All	1221	21694.96	9974.95	-1.25237325474545	0	Down	0	XP_020264771.1/2.06627e-145/tetraspanin-8-like [Asparagus officinalis]	NA	sp|Q8S8Q6|TET8_ARATH/4e-96/Tetraspanin-8 OS=Arabidopsis thaliana GN=TET8 PE=2 SV=1	pavi:110747917/1e-64/tetraspanin-8-like; K17356 tetraspanin-13/31	At2g23810/1e-95/[S] LSE0116 A Predicted membrane protein	PR00259/2.5E-6/Transmembrane four family signature	NA
CL22981.Contig6_All	6602	27938.92	14605.92	-1.06711786305617	0	Down	0	XP_008809576.1/0/PREDICTED: uncharacterized protein LOC103721233 [Phoenix dactylifera]	XM_020421718.1/0.0/PREDICTED: Asparagus officinalis uncharacterized LOC109851535 (LOC109851535), transcript variant X2, mRNA	sp|Q942D4|BURP3_ORYSJ/9e-57/BURP domain-containing protein 3 OS=Oryza sativa subsp. japonica GN=BURP3 PE=2 SV=1	bvg:104885038/5e-18/filaggrin-like; K12472 epidermal growth factor receptor substrate 15	At3g47900/1e-151/[O] KOG1887 Ubiquitin carboxyl-terminal hydrolase	PTHR22975/0.0/--	NA
CL16132.Contig1_All	2713	10374.23	2671.63	-2.08860697890318	0	Down	0	XP_010920139.1/0/PREDICTED: subtilisin-like protease SBT1.6 [Elaeis guineensis]	XM_008799150.2/0.0/PREDICTED: Phoenix dactylifera subtilisin-like protease SBT1.5 (LOC103712586), mRNA	sp|O49607|SBT16_ARATH/0.0/Subtilisin-like protease SBT1.6 OS=Arabidopsis thaliana GN=SBT1.6 PE=2 SV=1	egu:105043884/6e-85/uncharacterized LOC105043884; K15333 tRNA guanosine-2'-O-methyltransferase [EC:2.1.1.34]	At4g34980/0.0/[OR] LSE0115 A Subtilisin-like proteinase	PR00723/3.9E-16/Subtilisin serine protease family (S8) signature	molecular_function:GO:0004252//serine-type endopeptidase activity;
CL1634.Contig1_All	677	7667.44	1298.27	-2.69354936496423	0	Down	0	BAB88746.1/3.99011e-19/trypsin inhibitor [Allium cepa]	NA	NA	NA	NA	SM00269/9.8E-4/Bowman-Birk type proteinase inhibitor	NA
Unigene29024_All	749	852.02	7502.29	3.00697698658363	0	Up	0	XP_021627220.1/2.70579e-58/probable histone H2B.3 [Manihot esculenta] &gt;OAY38101.1 hypothetical protein MANES_11G152700 [Manihot esculenta]	XM_018768095.1/0.0/PREDICTED: Nicotiana tomentosiformis histone H2B-like (LOC104088189), transcript variant X2, mRNA	sp|Q9LQQ4|H2B1_ARATH/3e-58/Histone H2B.1 OS=Arabidopsis thaliana GN=At1g07790 PE=1 SV=3	lja:Lj3g3v1113600.1/3e-60/Lj3g3v1113600.1; -; K11252 histone H2B	At1g07790/6e-58/[B] KOG1744 Histone H2B	PF00125/1.2E-21/Core histone H2A/H2B/H3/H4	cellular_component:GO:0005634//nucleus;GO:0000786//nucleosome;molecular_function:GO:0003677//DNA binding;GO:0046982//protein heterodimerization activity;
CL16250.Contig2_All	1151	10471	2747	-2.06186525681222	0	Down	0	XP_009388299.1/6.91126e-30/PREDICTED: uncharacterized protein LOC103975117 [Musa acuminata subsp. malaccensis]	XM_017575179.1/0.0/PREDICTED: Vigna angularis uncharacterized LOC108338354 (LOC108338354), mRNA	NA	NA	NA	PTHR33595/5.8E-45/--	NA
CL7383.Contig2_All	1214	7267.8	1127.24	-2.820118850975	0	Down	0	XP_010253019.1/1.15009e-41/PREDICTED: uncharacterized protein LOC104594432 [Nelumbo nucifera]	NA	NA	nta:107781954/1e-17/protein DETOXIFICATION 14-like; K03327 multidrug resistance protein, MATE family	At3g03280/3e-27/[S] LSE0357 A Uncharacterized protein	PTHR33052/3.0E-52/--	NA
CL4615.Contig2_All	740	8589.18	1763.44	-2.41552275902756	0	Down	0	ONK56423.1/7.06191e-21/uncharacterized protein A4U43_C10F8480 [Asparagus officinalis]	NA	NA	NA	NA	PTHR33513:SF4/5.0E-32/--	NA
Unigene32327_All	2073	11324.23	3242.69	-1.93554478546971	0	Down	0	XP_010909227.1/3.17982e-167/PREDICTED: cytochrome P450 81E8-like [Elaeis guineensis]	NA	sp|Q6WNQ8|C81E8_MEDTR/5e-130/Cytochrome P450 81E8 OS=Medicago truncatula GN=CYP81E8 PE=2 SV=1	egu:105037266/1e-152/isoflavone 2'-hydroxylase-like; K07408 cytochrome P450 family 1 subfamily A polypeptide 1 [EC:1.14.14.1]	At4g37340/1e-127/[Q] KOG0156 Cytochrome P450 CYP2 subfamily	PR00385/8.0E-11/P450 superfamily signature	NA
Unigene18797_All	716	900.83	7595.59	2.94444041051625	0	Up	0	XP_009393405.2/5.4129e-91/PREDICTED: histone H3.2 [Musa acuminata subsp. malaccensis]	NM_121078.3/0.0/Arabidopsis thaliana Histone superfamily protein mRNA	sp|P68428|H32_WHEAT/9e-92/Histone H3.2 OS=Triticum aestivum PE=1 SV=2	mus:103979097/8e-92/histone H3.2; K11253 histone H3	At5g65360/5e-91/[B] KOG1745 Histones H3 and H4	SM00428/3.2E-73/Histone H3	cellular_component:GO:0005634//nucleus;GO:0000786//nucleosome;molecular_function:GO:0003677//DNA binding;GO:0046982//protein heterodimerization activity;
CL9238.Contig4_All	2494	12795.84	4143.7	-1.75807823940751	0	Down	0	XP_020685827.1/0/3-ketoacyl-CoA synthase 11-like [Dendrobium catenatum] &gt;XP_020685828.1 3-ketoacyl-CoA synthase 11-like [Dendrobium catenatum]	XM_010251661.2/0.0/PREDICTED: Nelumbo nucifera 3-ketoacyl-CoA synthase 11-like (LOC104592338), mRNA	sp|O48780|KCS11_ARATH/0.0/3-ketoacyl-CoA synthase 11 OS=Arabidopsis thaliana GN=KCS11 PE=1 SV=1	dct:110102028/0.0/3-ketoacyl-CoA synthase 11-like; K15397 3-ketoacyl-CoA synthase [EC:2.3.1.199]	At2g26640/0.0/[I] LSE0253 A Fatty acid elongase/3-ketoacyl-CoA synthase	PTHR31561/0.0/--	NA
CL3188.Contig6_All	1104	10661.22	2896.99	-2.01114077376661	0	Down	0	XP_020263672.1/3.85846e-107/tetraspanin-19 [Asparagus officinalis]	XM_020408083.1/0.0/PREDICTED: Asparagus officinalis tetraspanin-19 (LOC109839595), mRNA	sp|Q940P5|TET19_ARATH/2e-62/Tetraspanin-19 OS=Arabidopsis thaliana GN=TOM2AH3 PE=2 SV=1	spen:107011065/4e-48/tetraspanin-19-like; K17345 tetraspanin-5	At2g20230/1e-31/[R] LSE0205 A Predicted membrane protein	PF00335/6.2E-8/Tetraspanin family	NA
Unigene63205_All	1299	14820	5424	-1.5815112074841	0	Down	0	XP_010938259.1/9.48534e-114/PREDICTED: uncharacterized protein LOC105057350 [Elaeis guineensis]	NA	NA	NA	NA	PF08450/2.3E-7/SMP-30/Gluconolaconase/LRE-like region	cellular_component:GO:0016021//integral component of membrane;
Unigene62967_All	1484	8400	1702	-2.43455313429477	0	Down	0	XP_017699084.1/7.37994e-160/PREDICTED: BTB/POZ domain-containing protein At5g41330-like [Phoenix dactylifera] &gt;XP_017699085.1 PREDICTED: BTB/POZ domain-containing protein At5g41330-like [Phoenix dactylifera]	NA	sp|Q9FN67|Y5133_ARATH/1e-136/BTB/POZ domain-containing protein At5g41330 OS=Arabidopsis thaliana GN=At5g41330 PE=2 SV=1	pop:POPTR_0003s12940g/4e-155/POPTRDRAFT_854253; potassium channel tetramerisation domain-containing family protein; K21953 SH3KBP1-binding protein 1	At5g41330/3e-136/[R] KOG2714 SETA binding protein SB1 and related proteins, contain BTB/POZ domain	PTHR14499:SF11/3.8E-32/--	NA
CL22490.Contig1_All	953	13061	4337	-1.72189085446428	0	Down	0	XP_020275421.1/1.35859e-20/uncharacterized protein LOC109849938 isoform X3 [Asparagus officinalis] &gt;ONK62166.1 uncharacterized protein A4U43_C07F1070 [Asparagus officinalis]	LN713262.1/0.0/Cucumis melo genomic chromosome, chr_8	NA	NA	NA	NA	NA
CL13996.Contig3_All	1290	1231.65	8372.64	2.63369540993962	0	Up	0	AAX94674.1/1.05899e-24/type 2 metallothionein [Allium sativum]	AY995151.1/0.0/Allium sativum type 2 metallothionein mRNA, complete cds	sp|P20830|MT1_PEA/4e-07/Metallothionein-like protein 1 OS=Pisum sativum GN=MTA PE=3 SV=1	NA	NA	NA	NA
Unigene475_All	637	7889.46	1467.33	-2.55812803356042	0	Down	0	NA	NA	NA	NA	NA	NA	NA
CL1328.Contig3_All	3132	6064.37	658.05	-3.33548350929689	0	Down	0	XP_020265267.1/0/LOW QUALITY PROTEIN: chaperone protein ClpB1-like [Asparagus officinalis]	XM_008806397.2/0.0/PREDICTED: Phoenix dactylifera chaperone protein ClpB1-like (LOC103717858), mRNA	sp|Q6F2Y7|CLPB1_ORYSJ/0.0/Chaperone protein ClpB1 OS=Oryza sativa subsp. japonica GN=CLPB1 PE=2 SV=1	egu:105040848/0.0/chaperone protein ClpB1; K03695 ATP-dependent Clp protease ATP-binding subunit ClpB	At1g74310/0.0/[O] KOG1051 Chaperone HSP104 and related ATP-dependent Clp proteases	SM00382/2.3E-10/ATPases associated with a variety of cellular activities	NA
CL2475.Contig8_All	1708	8089.25	1580.06	-2.48742144863749	0	Down	0	XP_019255352.1/0/PREDICTED: elongation factor 1-alpha [Nicotiana attenuata] &gt;OIS96528.1 elongation factor 1-alpha [Nicotiana attenuata]	XM_019399807.1/0.0/PREDICTED: Nicotiana attenuata elongation factor 1-alpha (LOC109233991), mRNA	sp|P17786|EF1A_SOLLC/0.0/Elongation factor 1-alpha OS=Solanum lycopersicum PE=2 SV=1	nto:104117281/0.0/elongation factor 1-alpha-like; K03231 elongation factor 1-alpha	At5g60390/0.0/[J] KOG0052 Translation elongation factor EF-1 alpha/Tu	PTHR23115/0.0/--	cellular_component:GO:0005737//cytoplasm;molecular_function:GO:0003746//translation elongation factor activity;GO:0005525//GTP binding;GO:0003924//GTPase activity;
CL3853.Contig1_All	1093	7619.89	1359.17	-2.61843910029223	0	Down	0	XP_020275661.1/1.62302e-50/probable WRKY transcription factor 70 [Asparagus officinalis] &gt;ONK62666.1 uncharacterized protein A4U43_C07F6710 [Asparagus officinalis]	NA	sp|Q9LY00|WRK70_ARATH/2e-29/Probable WRKY transcription factor 70 OS=Arabidopsis thaliana GN=WRKY70 PE=2 SV=1	csat:104760397/1e-17/disease resistance protein RRS1-like; K16225 probable WRKY transcription factor 52	At3g56400/4e-29/[KT] LSE0036 A WRKY superfamily transcription factors	PTHR31282/8.3E-47/--	NA
Unigene921_All	2479	1046	7835	2.77365557968575	0	Up	0	XP_020251430.1/0/LOW QUALITY PROTEIN: endoglucanase 6-like [Asparagus officinalis]	XM_008785624.2/0.0/PREDICTED: Phoenix dactylifera endoglucanase 19-like (LOC103702964), mRNA	sp|Q8L7I0|GUN19_ARATH/0.0/Endoglucanase 19 OS=Arabidopsis thaliana GN=At4g11050 PE=2 SV=1	csat:104709650/0.0/endoglucanase 19-like; K01179 endoglucanase [EC:3.2.1.4]	At1g64390/0.0/[G] LSE0350 A Glycosyl hydrolase (endo-1, 4-beta-glucanase)	SM01063/8.7E-28/Carbohydrate binding domain CBM49	NA
Unigene51287_All	2243	12938	4319	-1.71424023963433	0	Down	0	XP_020701666.1/0/transport inhibitor response 1-like protein Os05g0150500 [Dendrobium catenatum]	XM_020258599.1/0.0/PREDICTED: Ananas comosus transport inhibitor response 1-like protein Os05g0150500 (LOC109728235), mRNA	sp|Q0DKP3|TIR1A_ORYSJ/0.0/Transport inhibitor response 1-like protein Os05g0150500 OS=Oryza sativa subsp. japonica GN=Os05g0150500 PE=2 SV=2	dct:110113419/0.0/transport inhibitor response 1-like protein Os05g0150500; K14485 transport inhibitor response 1	At3g62980/0.0/[R] KOG1947 Leucine rich repeat proteins, some proteins contain F-box	SM00367/27.0/Leucine-rich repeat - CC (cysteine-containing) subfamily	NA
CL10814.Contig4_All	1587	22635.46	10950.74	-1.17895110516732	0	Down	0	AFK48716.1/2.29261e-16/unknown [Medicago truncatula]	NA	sp|Q9FKA5|Y5957_ARATH/3e-08/Uncharacterized protein At5g39570 OS=Arabidopsis thaliana GN=At5g39570 PE=1 SV=1	hbr:110632691/8e-10/probable receptor-like protein kinase At5g18500; K04733 interleukin-1 receptor-associated kinase 4 [EC:2.7.11.1]	NA	PTHR33971:SF1/1.2E-25/--	NA
CL764.Contig8_All	2444	7779.72	1459.95	-2.54519411462296	0	Down	0	XP_020693801.1/6.34557e-40/ethylene-responsive transcription factor 2-like [Dendrobium catenatum]	AM428146.2/0.0/Vitis vinifera contig VV78X272943.7, whole genome shotgun sequence	sp|O80337|EF100_ARATH/2e-31/Ethylene-responsive transcription factor 1A OS=Arabidopsis thaliana GN=ERF1A PE=1 SV=2	dct:110107770/9e-41/ethylene-responsive transcription factor 2-like; K09286 EREBP-like factor	At4g17500/3e-31/[K] LSE0301 A AP2 domain transcription factor	PF12776/2.0E-14/Myb/SANT-like DNA-binding domain	NA
Unigene28592_All	4821	5283.74	384.48	-3.91197386154994	0	Down	0	XP_010914974.1/0/PREDICTED: ABC transporter G family member 36-like isoform X3 [Elaeis guineensis]	XM_009417630.2/0.0/PREDICTED: Musa acuminata subsp. malaccensis ABC transporter G family member 44-like (LOC103996669), mRNA	sp|Q6YW62|AB44G_ORYSJ/0.0/ABC transporter G family member 44 OS=Oryza sativa subsp. japonica GN=ABCG44 PE=2 SV=2	mis:MICPUN_75255/5e-59/ATP-binding cassette superfamily; K05681 ATP-binding cassette, subfamily G (WHITE), member 2	At1g15520/0.0/[Q] KOG0065 Pleiotropic drug resistance proteins (PDR1-15), ABC superfamily	PF14510/8.5E-15/ABC-transporter extracellular N-terminal	NA
Unigene63149_All	1103	7270.56	1223.35	-2.70262411502462	0	Down	0	XP_020260719.1/3.77013e-90/heavy metal-associated isoprenylated plant protein 27-like [Asparagus officinalis] &gt;ONK71632.1 uncharacterized protein A4U43_C04F10700 [Asparagus officinalis]	NA	sp|Q67ZW1|HIP27_ARATH/1e-63/Heavy metal-associated isoprenylated plant protein 27 OS=Arabidopsis thaliana GN=HIPP27 PE=1 SV=1	mdm:103421028/2e-55/heavy metal-associated isoprenylated plant protein 26-like; K10752 histone-binding protein RBBP4	At4g38580/1e-61/[P] KOG1603 Copper chaperone	PTHR22814:SF155/4.3E-76/--	biological_process:GO:0030001//metal ion transport;molecular_function:GO:0046872//metal ion binding;
CL12606.Contig1_All	6538	12667.85	4183.72	-1.72970832705898	0	Down	0	XP_020269140.1/0/uncharacterized protein LOC109844497 [Asparagus officinalis]	EU525882.1/0.0/Carex macrocephala clone CM39 microsatellite sequence	NA	NA	NA	PTHR32093/1.4E-187/--	NA
CL16132.Contig2_All	2855	9931.77	2585.37	-2.07307493168742	0	Down	0	XP_010933329.1/0/PREDICTED: subtilisin-like protease SBT1.6 [Elaeis guineensis]	XM_008799150.2/0.0/PREDICTED: Phoenix dactylifera subtilisin-like protease SBT1.5 (LOC103712586), mRNA	sp|O49607|SBT16_ARATH/0.0/Subtilisin-like protease SBT1.6 OS=Arabidopsis thaliana GN=SBT1.6 PE=2 SV=1	egu:105043884/3e-84/uncharacterized LOC105043884; K15333 tRNA guanosine-2'-O-methyltransferase [EC:2.1.1.34]	At4g34980/0.0/[OR] LSE0115 A Subtilisin-like proteinase	PF02225/3.3E-13/PA domain	molecular_function:GO:0004252//serine-type endopeptidase activity;
CL16873.Contig2_All	1329	19070.51	8431.16	-1.30893522645018	0	Down	0	XP_020276328.1/5.12011e-137/probable 2-oxoglutarate-dependent dioxygenase JRG21 [Asparagus officinalis] &gt;ONK64889.1 uncharacterized protein A4U43_C07F31130 [Asparagus officinalis]	NA	sp|Q9SRM3|DIOX6_ARATH/2e-45/Probable 2-oxoglutarate-dependent dioxygenase At3g111800 OS=Arabidopsis thaliana GN=At3g11180 PE=2 SV=1	han:110908563/8e-47/gibberellin 20 oxidase 1-D-like; K05282 gibberellin 20-oxidase [EC:1.14.11.12]	At3g19010/3e-99/[QR] KOG0143 Iron/ascorbate family oxidoreductases	PF03171/3.3E-27/2OG-Fe(II) oxygenase superfamily	NA
CL4132.Contig4_All	1495	9288.31	2264.08	-2.16788603090095	0	Down	0	XP_020244194.1/1.22923e-56/protein SRC2-like [Asparagus officinalis]	NA	sp|O04133|SRC2_SOYBN/4e-33/Protein SRC2 OS=Glycine max GN=SRC2 PE=2 SV=1	sbi:110436401/3e-27/DNA-directed RNA polymerase II subunit RPB1-like; K03006 DNA-directed RNA polymerase II subunit RPB1 [EC:2.7.7.6]	At5g11100/5e-06/[R] KOG1012 Ca2+-dependent lipid-binding protein CLB1/vesicle protein vp115/Granuphilin A, contains C2 domain	PS50004/9.82/C2 domain profile.	NA
CL12510.Contig1_All	3215	15735.24	6196.7	-1.47582199666455	0	Down	0	XP_020255725.1/0/eukaryotic translation initiation factor 3 subunit C [Asparagus officinalis] &gt;ONK74068.1 uncharacterized protein A4U43_C03F2450 [Asparagus officinalis]	XM_020309607.1/0.0/PREDICTED: Aegilops tauschii subsp. tauschii eukaryotic translation initiation factor 3 subunit C-like (LOC109750643), mRNA	sp|Q9XHM1|EIF3C_MEDTR/0.0/Eukaryotic translation initiation factor 3 subunit C OS=Medicago truncatula GN=TIF3C1 PE=2 SV=1	egu:105050769/0.0/eukaryotic translation initiation factor 3 subunit C; K03252 translation initiation factor 3 subunit C	At3g56150/0.0/[J] KOG1076 Translation initiation factor 3, subunit c (eIF-3c)	PTHR13937:SF0/0.0/--	biological_process:GO:0006446//regulation of translational initiation;GO:0001731//formation of translation preinitiation complex;cellular_component:GO:0016282//eukaryotic 43S preinitiation complex;GO:0033290//eukaryotic 48S preinitiation complex;GO:0005852//eukaryotic translation initiation factor 3 complex;molecular_function:GO:0003743//translation initiation factor activity;GO:0031369//translat…
CL2923.Contig1_All	2955	7584.85	1406.2	-2.56271369346886	0	Down	0	XP_020241419.1/0/U3 small nucleolar RNA-associated protein 4 homolog [Asparagus officinalis] &gt;ONK79691.1 uncharacterized protein A4U43_C01F9060 [Asparagus officinalis]	XM_008780312.2/0.0/PREDICTED: Phoenix dactylifera U3 small nucleolar RNA-associated protein 4 homolog (LOC103698302), transcript variant X3, mRNA	NA	egu:105054900/0.0/U3 small nucleolar RNA-associated protein 4 homolog; K14548 U3 small nucleolar RNA-associated protein 4	At1g27470/0.0/[R] KOG2048 WD40 repeat protein	SM00320/0.0052/WD40 repeats	NA
CL13984.Contig1_All	735	7252	1249	-2.66900029156345	0	Down	0	XP_020271325.1/2.66971e-39/calcium-binding protein PBP1 [Asparagus officinalis] &gt;ONK65950.1 uncharacterized protein A4U43_C06F2650 [Asparagus officinalis]	NA	sp|Q9LSQ6|PBP1_ARATH/3e-28/Calcium-binding protein PBP1 OS=Arabidopsis thaliana GN=PBP1 PE=1 SV=1	pmum:103329417/7e-36/calcium-binding protein PBP1-like; K16465 centrin-1	At4g27280/4e-28/[ZD] KOG0028 Ca2+-binding protein (centrin/caltractin), EF-Hand superfamily protein	NA	NA
Unigene57287_All	1800	9320	2339	-2.12583293661646	0	Down	0	XP_009382421.1/6.37023e-149/PREDICTED: probable aspartyl protease At4g16563 [Musa acuminata subsp. malaccensis]	XM_020228203.1/0.0/PREDICTED: Ananas comosus probable aspartyl protease At4g16563 (LOC109707112), mRNA	sp|Q940R4|ASP63_ARATH/3e-106/Probable aspartyl protease At4g16563 OS=Arabidopsis thaliana GN=At4g16563 PE=2 SV=1	dct:110113063/4e-31/aspartic proteinase nepenthesin-1-like; K01379 cathepsin D [EC:3.4.23.5]	At4g16560_1/3e-87/[O] KOG1339 Aspartyl protease	PF14543/6.5E-23/Xylanase inhibitor N-terminal	cellular_component:GO:0009505//plant-type cell wall;molecular_function:GO:0004190//aspartic-type endopeptidase activity;
CL11251.Contig1_All	1130	11592.06	3650.37	-1.79841720328904	0	Down	0	XP_020268813.1/1.36402e-35/ethylene-responsive transcription factor RAP2-2-like [Asparagus officinalis]	XM_002882075.2/0.0/PREDICTED: Arabidopsis lyrata subsp. lyrata ethylene-responsive transcription factor ERF071 (LOC9316377), mRNA	sp|Q9LUM4|RAP22_ARATH/3e-25/Ethylene-responsive transcription factor RAP2-2 OS=Arabidopsis thaliana GN=RAP2-2 PE=1 SV=2	mus:103998285/2e-31/ethylene-responsive transcription factor 1-like isoform X1; K09286 EREBP-like factor	At3g14230/2e-25/[K] LSE0301 A AP2 domain transcription factor	PS51032/22.168/AP2/ERF domain profile.	NA
CL2984.Contig3_All	854	10181.84	2826.89	-1.98010549225051	0	Down	0	P83886.3/3.80232e-107/RecName: Full=Mannose-specific lectin; AltName: Full=ASAL; AltName: Full=ASARI; AltName: Full=Allimin; AltName: Full=Leaf agglutinin; AltName: Full=Root agglutinin; Flags: Precursor &gt;AAB64238.1 mannose-specific lectin [Allium sativum]	U58948.1/0.0/Allium sativum clone ASARI mannose-specific lectin mRNA, complete cds	sp|P83886|ASAL_ALLSA/2e-109/Mannose-specific lectin OS=Allium sativum GN=LECASAL PE=1 SV=3	pda:103713144/2e-10/probable aminodeoxychorismate synthase, chloroplastic; K13950 para-aminobenzoate synthetase [EC:2.6.1.85]	NA	PF01453/1.2E-18/D-mannose binding lectin	NA
CL23827.Contig2_All	2566	7057.4	1202.69	-2.68426679714103	0	Down	0	XP_020270151.1/0/uncharacterized protein LOC109845325 [Asparagus officinalis] &gt;XP_020270152.1 uncharacterized protein LOC109845325 [Asparagus officinalis] &gt;XP_020270153.1 uncharacterized protein LOC109845325 [Asparagus officinalis] &gt;ONK67099.1 uncharacterized protein A4U43_C06F15700 [Asparagus officinalis]	CP018159.1/0.0/Oryza sativa Indica Group cultivar Shuhui498 chromosome 3 sequence	NA	egu:105041516/9e-139/uncharacterized LOC105041516; K10581 ubiquitin-conjugating enzyme E2 O [EC:2.3.2.24]	NA	PF11145/1.1E-182/Protein of unknown function (DUF2921)	cellular_component:GO:0016021//integral component of membrane;
CL22753.Contig4_All	1732	14574.1	5539.49	-1.52697657430503	0	Down	0	OAY80520.1/2.44778e-110/DNA-damage-repair/toleration protein [Ananas comosus]	NA	sp|Q00874|DR100_ARATH/1e-97/DNA damage-repair/toleration protein DRT100 OS=Arabidopsis thaliana GN=DRT100 PE=2 SV=2	cann:107845812/6e-47/probable LRR receptor-like serine/threonine-protein kinase At3g47570; K13420 LRR receptor-like serine/threonine-protein kinase FLS2 [EC:2.7.11.1]	At3g20820/5e-98/[R] KOG0619 FOG: Leucine rich repeat	PTHR27000/5.3E-121/--	NA
Unigene45523_All	2045	6727	1056	-2.80274826690015	0	Down	0	BAF93492.1/0/putative cell wall invertase [Asparagus officinalis]	AB244731.1/0.0/Asparagus officinalis aoeh2 mRNA for putative cell wall invertase, complete cds	sp|Q5JJV0|INV4_ORYSJ/0.0/Beta-fructofuranosidase, insoluble isoenzyme 4 OS=Oryza sativa subsp. japonica GN=CIN4 PE=2 SV=1	pda:103703102/0.0/beta-fructofuranosidase, insoluble isoenzyme 4-like; K20848 fructan beta-(2,1)-fructosidase [EC:3.2.1.153]	At3g13790/1e-177/[G] KOG0228 Beta-fructofuranosidase (invertase)	PS00609/-/Glycosyl hydrolases family 32 active site.	NA
CL17520.Contig1_All	1674	7365	1374	-2.55369836453236	0	Down	0	XP_020260423.1/5.1324e-104/LOW QUALITY PROTEIN: U-box domain-containing protein 27-like [Asparagus officinalis]	NM_001157143.2/0.0/Zea mays photoperiod responsive protein (LOC100284248), mRNA	sp|Q9FLF4|PUB27_ARATH/8e-56/U-box domain-containing protein 27 OS=Arabidopsis thaliana GN=PUB27 PE=2 SV=1	smo:SELMODRAFT_51240/2e-16/ubiquitin-protein ligase, PUB4; K08332 vacuolar protein 8	At5g64660/2e-55/[R] LSE0497 A U-box protein	SM00504/9.0E-28/Modified RING finger domain	NA
CL3786.Contig1_All	1664	6293.98	885.85	-2.96023310308716	0	Down	0	XP_020248889.1/0/stearoyl-[acyl-carrier-protein] 9-desaturase, chloroplastic-like [Asparagus officinalis] &gt;ONK56183.1 uncharacterized protein A4U43_C10F4990 [Asparagus officinalis]	XM_021435066.1/0.0/PREDICTED: Herrania umbratica stearoyl-[acyl-carrier-protein] 9-desaturase, chloroplastic (LOC110421465), mRNA	sp|O24428|STAD_ELAGV/0.0/Stearoyl-[acyl-carrier-protein] 9-desaturase, chloroplastic OS=Elaeis guineensis var. tenera PE=2 SV=2	egu:105049670/0.0/SACPD; stearoyl-[acyl-carrier-protein] 9-desaturase, chloroplastic-like; K03921 acyl-[acyl-carrier-protein] desaturase [EC:1.14.19.2 1.14.19.11 1.14.19.26]	At2g43710/0.0/[I] LSE0255 A Stearoyl-ACP desaturase	PS00574/-/Fatty acid desaturases family 2 signature.	NA
Unigene45313_All	1486	6504	979	-2.86334133589858	0	Down	0	ONK63610.1/0/uncharacterized protein A4U43_C07F17030 [Asparagus officinalis]	XM_020418379.1/0.0/PREDICTED: Asparagus officinalis magnesium-protoporphyrin IX monomethyl ester [oxidative] cyclase, chloroplastic (LOC109848727), mRNA	sp|Q945B7|CRD1_EUPES/0.0/Magnesium-protoporphyrin IX monomethyl ester [oxidative] cyclase, chloroplastic OS=Euphorbia esula GN=CRD1 PE=3 SV=1	mus:103978869/0.0/magnesium-protoporphyrin IX monomethyl ester [oxidative] cyclase, chloroplastic-like; K04035 magnesium-protoporphyrin IX monomethyl ester (oxidative) cyclase [EC:1.14.13.81]	NA	PTHR31053:SF2/0.0/--	biological_process:GO:0015979//photosynthesis;GO:0015995//chlorophyll biosynthetic process;molecular_function:GO:0046872//metal ion binding;GO:0048529//magnesium-protoporphyrin IX monomethyl ester (oxidative) cyclase activity;
CL22471.Contig2_All	1296	6636	1039	-2.8065130754789	0	Down	0	XP_009405434.1/1.2142e-24/PREDICTED: protein MARD1-like [Musa acuminata subsp. malaccensis]	NA	sp|Q8LGS1|MARD1_ARATH/4e-08/Protein MARD1 OS=Arabidopsis thaliana GN=MARD1 PE=2 SV=2	NA	At5g49120/2e-16/[S] LSE0472 A Uncharacterized protein	PTHR33059/9.0E-26/--	NA
CL1780.Contig12_All	1801	2774.16	11453.38	1.91425566780681	0	Up	0	AAF36437.1/0/cysteine-sulphoxide lyase [Allium cepa]	NA	sp|P31757|ALLN_ALLCE/2e-168/Alliin lyase OS=Allium cepa PE=1 SV=2	var:108327681/5e-84/L-tryptophan--pyruvate aminotransferase 1-like; K16903 L-tryptophan---pyruvate aminotransferase [EC:2.6.1.99]	NA	PTHR11751/3.2E-138/--	NA
CL271.Contig21_All	837	455.67	5853.32	3.5517990133719	0	Up	0	EEF29752.1/9.85544e-61/histone h2b, putative [Ricinus communis]	X95690.1/0.0/A.cepa mRNA for histone H2b-like protein (clone p3)	sp|Q9LQQ4|H2B1_ARATH/1e-60/Histone H2B.1 OS=Arabidopsis thaliana GN=At1g07790 PE=1 SV=3	lja:Lj3g3v1113600.1/1e-63/Lj3g3v1113600.1; -; K11252 histone H2B	At1g07790/3e-60/[B] KOG1744 Histone H2B	PTHR23428/3.9E-119/--	cellular_component:GO:0005634//nucleus;GO:0000786//nucleosome;molecular_function:GO:0003677//DNA binding;GO:0046982//protein heterodimerization activity;
CL2645.Contig1_All	1623	689	6540	3.11531990425391	0	Up	0	XP_020257453.1/0/7-deoxyloganetin glucosyltransferase-like [Asparagus officinalis]	CP023118.1/0.0/Lupinus angustiflorus cultivar Tanjil chromosome LG-06	sp|F8WKW1|UGT2_GARJA/0.0/7-deoxyloganetin glucosyltransferase OS=Gardenia jasminoides GN=UGT85A24 PE=1 SV=1	pda:103706868/0.0/7-deoxyloganetin glucosyltransferase-like; K21374 7-deoxyloganetin glucosyltransferase [EC:2.4.1.324]	At1g22360/0.0/[GC] KOG1192 UDP-glucuronosyl and UDP-glucosyl transferase	PTHR11926/3.7E-286/--	NA
CL22680.Contig2_All	1403	8526.2	1977.28	-2.23978055691419	0	Down	0	XP_008236445.1/4.66908e-31/PREDICTED: zinc finger protein ZAT10 [Prunus mume]	XM_009400834.2/0.0/PREDICTED: Musa acuminata subsp. malaccensis zinc finger protein 1-like (LOC103983595), mRNA	sp|Q9SSW2|AZF2_ARATH/6e-28/Zinc finger protein AZF2 OS=Arabidopsis thaliana GN=AZF2 PE=2 SV=1	NA	At3g19580/1e-27/[R] KOG1721 FOG: Zn-finger	PTHR26374:SF208/1.2E-54/--	NA
CL1587.Contig1_All	1578	9589.61	2557.17	-2.03831891311559	0	Down	0	XP_020274217.1/2.0816e-83/nuclear transcription factor Y subunit A-7-like [Asparagus officinalis] &gt;XP_020274218.1 nuclear transcription factor Y subunit A-7-like [Asparagus officinalis] &gt;ONK65356.1 uncharacterized protein A4U43_C07F36270 [Asparagus officinalis]	EF578152.1/0.0/Leersia tisserantii chromosome 3 anonymous locus NP9 genomic sequence	sp|Q9SYH4|NFYA5_ARATH/1e-36/Nuclear transcription factor Y subunit A-5 OS=Arabidopsis thaliana GN=NFYA5 PE=2 SV=1	egu:105056468/4e-77/nuclear transcription factor Y subunit A-3; K08064 nuclear transcription factor Y, alpha	At1g54160/3e-36/[K] KOG1561 CCAAT-binding factor, subunit B (HAP2)	SM00521/1.3E-36/CCAAT-Binding transcription Factor	NA
CL13984.Contig2_All	5019	8897	2179	-2.1610475993739	0	Down	0	XP_020258581.1/0/probable inactive receptor kinase At5g10020 [Asparagus officinalis]	XM_020402992.1/0.0/PREDICTED: Asparagus officinalis probable inactive receptor kinase At5g10020 (LOC109834989), mRNA	sp|Q0WR59|Y5020_ARATH/0.0/Probable inactive receptor kinase At5g10020 OS=Arabidopsis thaliana GN=At5g10020 PE=1 SV=2	sot:102583296/5e-66/probable LRR receptor-like serine/threonine-protein kinase At3g47570; K13420 LRR receptor-like serine/threonine-protein kinase FLS2 [EC:2.7.11.1]	At5g10020/0.0/[T] LSE0002 A Receptor protein kinase containing LRR repeats	PTHR27000:SF179/0.0/--	cellular_component:GO:0016021//integral component of membrane;molecular_function:GO:0005524//ATP binding;GO:0004672//protein kinase activity;
Unigene74790_All	2234	16953	7229	-1.36106744284417	0	Down	0	XP_020268106.1/0/phytepsin-like isoform X1 [Asparagus officinalis] &gt;XP_020268107.1 phytepsin-like isoform X1 [Asparagus officinalis] &gt;ONK68066.1 uncharacterized protein A4U43_C05F7060 [Asparagus officinalis]	XM_020737567.1/0.0/PREDICTED: Phalaenopsis equestris phytepsin-like (LOC110033544), transcript variant X2, mRNA	sp|Q42456|ASPR1_ORYSJ/0.0/Aspartic proteinase oryzasin-1 OS=Oryza sativa subsp. japonica GN=Os05g0567100 PE=2 SV=2	pda:103714982/0.0/aspartic proteinase oryzasin-1-like; K08245 phytepsin [EC:3.4.23.40]	At1g11910/0.0/[O] KOG1339 Aspartyl protease	PF00026/6.6E-132/Eukaryotic aspartyl protease	NA
Unigene18687_All	5436	6571.02	1026.3	-2.81005966670248	0	Down	0	XP_020690644.1/6.59737e-72/E3 ubiquitin-protein ligase RDUF2-like [Dendrobium catenatum]	NA	sp|Q9SNB6|RDUF1_ARATH/3e-65/E3 ubiquitin-protein ligase RDUF1 OS=Arabidopsis thaliana GN=RDUF1 PE=1 SV=1	zju:107411035/2e-69/E3 ubiquitin-protein ligase RING1; K11982 E3 ubiquitin-protein ligase RNF115/126 [EC:2.3.2.27]	At3g46620/7e-65/[O] KOG0800 FOG: Predicted E3 ubiquitin ligase	PTHR22763:SF26/6.6E-116/--	NA
Unigene19645_All	809	1143.3	7728.41	2.62557277523002	0	Up	0	NP_001288376.1/2.66779e-54/histone H2A [Zea mays] &gt;ACF83318.1 unknown [Zea mays] &gt;ACG31563.1 histone H2A [Zea mays] &gt;ACG45898.1 histone H2A [Zea mays] &gt;AQL07608.1 Histone H2A [Zea mays]	XM_019598511.1/0.0/PREDICTED: Lupinus angustifolius probable histone H2A.1 (LOC109355376), mRNA	sp|P40280|H2A_MAIZE/2e-55/Histone H2A OS=Zea mays PE=2 SV=1	zma:103639303/4e-55/his2a1; histone H2A; K11251 histone H2A	At5g02560/3e-49/[B] KOG1756 Histone 2A	PS00046/-/Histone H2A signature.	cellular_component:GO:0005634//nucleus;GO:0000786//nucleosome;molecular_function:GO:0003677//DNA binding;GO:0046982//protein heterodimerization activity;
Unigene14079_All	1167	4947.19	356.26	-3.92700173620279	0	Down	0	ABF61863.1/4.26218e-65/chaperone [Agave tequilana]	XM_020413219.1/0.0/PREDICTED: Asparagus officinalis 17.3 kDa class I heat shock protein-like (LOC109844248), mRNA	sp|P27396|HSP11_DAUCA/9e-57/17.8 kDa class I heat shock protein OS=Daucus carota PE=3 SV=1	nto:104086979/1e-60/18.2 kDa class I heat shock protein-like; K13993 HSP20 family protein	At5g59720/2e-55/[O] KOG0710 Molecular chaperone (small heat-shock protein Hsp26/Hsp42)	PTHR11527/1.1E-85/--	NA
CL3794.Contig2_All	692	135	4833	5.03049283894965	0	Up	0	NA	NA	NA	NA	NA	NA	NA
CL8776.Contig1_All	843	5635	630	-3.29238672009955	0	Down	0	XP_020276275.1/6.58156e-81/universal stress protein PHOS34-like [Asparagus officinalis] &gt;ONK63187.1 uncharacterized protein A4U43_C07F12300 [Asparagus officinalis]	NA	sp|Q8LGG8|USPAL_ARATH/2e-13/Universal stress protein A-like protein OS=Arabidopsis thaliana GN=At3g01520 PE=1 SV=2	NA	At3g62550/4e-42/[T] TWOG0093 FOG: USPA domain	PTHR31964:SF28/6.7E-95/--	biological_process:GO:0006950//response to stress;
Unigene1140_All	1769	8256	1860	-2.28153519285511	0	Down	0	XP_020273345.1/0/uncharacterized protein LOC109848314 [Asparagus officinalis] &gt;XP_020273346.1 uncharacterized protein LOC109848314 [Asparagus officinalis] &gt;ONK62756.1 uncharacterized protein A4U43_C07F7810 [Asparagus officinalis]	XM_012978947.1/0.0/PREDICTED: Erythranthe guttatus uncharacterized LOC105955237 (LOC105955237), mRNA	sp|Q9M2V1|NCA1_ARATH/4e-154/Protein NCA1 OS=Arabidopsis thaliana GN=NCA1 PE=1 SV=1	NA	NA	SM00184/7.1E-5/Ring finger	biological_process:GO:0035556//intracellular signal transduction;cellular_component:GO:0005622//intracellular;molecular_function:GO:0016874//ligase activity;
Unigene23212_All	636	5691.48	657.07	-3.24607972073245	0	Down	0	XP_020247521.1/7.57722e-34/trans-resveratrol di-O-methyltransferase-like isoform X2 [Asparagus officinalis]	NA	sp|B6VJS4|ROMT_VITVI/9e-27/Trans-resveratrol di-O-methyltransferase OS=Vitis vinifera GN=ROMT PE=1 SV=2	pda:103706156/4e-34/trans-resveratrol di-O-methyltransferase-like; K16040 trans-resveratrol di-O-methyltransferase [EC:2.1.1.240]	At4g35160/8e-13/[R] KOG3178 Hydroxyindole-O-methyltransferase and related SAM-dependent methyltransferases	NA	NA
CL15855.Contig2_All	2196	14187.01	5402.01	-1.52439719234441	0	Down	0	XP_020685340.1/4.55716e-61/RNA-binding protein 1-like [Dendrobium catenatum]	NA	sp|F4HWF9|NSRB_ARATH/9e-38/Nuclear speckle RNA-binding protein B OS=Arabidopsis thaliana GN=NSRB PE=2 SV=1	egr:104426774/9e-08/U1 small nuclear ribonucleoprotein A; K11091 U1 small nuclear ribonucleoprotein A	Hs5803141/9e-08/[R] KOG1457 RNA binding protein (contains RRM repeats)	PTHR10501:SF20/9.4E-79/--	NA
Unigene33362_All	2770	12391.13	4268.17	-1.66901305786637	0	Down	0	AIZ68156.1/0/heat shock protein 83-like protein [Ornithogalum longebracteatum]	XM_020412200.1/0.0/PREDICTED: Asparagus officinalis heat shock protein 90-5, chloroplastic (LOC109843270), mRNA	sp|Q9SIF2|HS905_ARATH/0.0/Heat shock protein 90-5, chloroplastic OS=Arabidopsis thaliana GN=HSP90-5 PE=1 SV=1	mus:103980000/0.0/heat shock protein 90-5, chloroplastic; K09487 heat shock protein 90kDa beta	At2g04030/0.0/[O] KOG0019 Molecular chaperone (HSP90 family)	SM00387/3.1E-4/Histidine kinase-like ATPases	biological_process:GO:0006457//protein folding;GO:0006950//response to stress;molecular_function:GO:0005524//ATP binding;GO:0051082//unfolded protein binding;
CL23415.Contig2_All	2466	6598.24	1070.23	-2.75555522259629	0	Down	0	NA	NA	NA	NA	NA	NA	NA
CL20700.Contig2_All	1116	5495.97	595.86	-3.33672366469414	0	Down	0	XP_022002256.1/6.80245e-24/ethylene-responsive transcription factor 1A-like [Helianthus annuus] &gt;OTG02850.1 putative ethylene responsive element binding factor 2 [Helianthus annuus]	XM_020237803.1/0.0/PREDICTED: Ananas comosus ethylene-responsive transcription factor 2-like (LOC109713641), mRNA	sp|O80338|EF101_ARATH/8e-24/Ethylene-responsive transcription factor 2 OS=Arabidopsis thaliana GN=ERF2 PE=2 SV=1	han:110899675/1e-24/ethylene-responsive transcription factor 1A-like; K09286 EREBP-like factor	At5g47220/2e-23/[K] LSE0301 A AP2 domain transcription factor	PS51032/24.052/AP2/ERF domain profile.	biological_process:GO:0006351//transcription, DNA-templated;cellular_component:GO:0005634//nucleus;molecular_function:GO:0003677//DNA binding;GO:0003700//DNA binding transcription factor activity;
Unigene169_All	3107	5443.47	575.21	-3.37376078772408	0	Down	0	BAF10371.1/3.75178e-84/Os02g0807900 [Oryza sativa Japonica Group] &gt;BAG99623.1 unnamed protein product [Oryza sativa Japonica Group]	NA	sp|Q9LMN8|WAK3_ARATH/6e-68/Wall-associated receptor kinase 3 OS=Arabidopsis thaliana GN=WAK3 PE=2 SV=2	hbr:110652179/5e-75/wall-associated receptor kinase 2-like; K04733 interleukin-1 receptor-associated kinase 4 [EC:2.7.11.1]	At1g21240/1e-67/[T] LSE0034 A Protein kinase, contains EGF domain	PS00108/-/Serine/Threonine protein kinases active-site signature.	NA
Unigene33230_All	1654	8114	1822	-2.28628518683147	0	Down	0	XP_008796730.1/1.86584e-161/PREDICTED: probable galacturonosyltransferase-like 3 [Phoenix dactylifera]	XM_010920204.2/0.0/PREDICTED: Elaeis guineensis probable galacturonosyltransferase-like 3 (LOC105042860), mRNA	sp|Q9M8J2|GATL4_ARATH/2e-142/Probable galacturonosyltransferase-like 4 OS=Arabidopsis thaliana GN=GATL4 PE=2 SV=1	han:110913473/7e-138/probable galacturonosyltransferase-like 1; K20893 probable galacturonosyltransferase-like 1 [EC:2.4.1.-]	At3g06260/6e-142/[G] TWOG0182 Predicted glycosyltransferase	PTHR13778/1.8E-209/--	biological_process:GO:0000271//polysaccharide biosynthetic process;cellular_component:GO:0005794//Golgi apparatus;molecular_function:GO:0016757//transferase activity, transferring glycosyl groups;
CL6462.Contig2_All	1464	7351.32	19707.17	1.29125054508065	0	Up	0	XP_009399372.1/2.04312e-22/PREDICTED: histone H1-like [Musa acuminata subsp. malaccensis]	NA	sp|P23444|H1_MAIZE/9e-20/Histone H1 OS=Zea mays PE=2 SV=2	mus:103983809/3e-23/histone H1-like; K11275 histone H1/5	NA	PTHR11467/6.9E-40/--	biological_process:GO:0006334//nucleosome assembly;cellular_component:GO:0005634//nucleus;GO:0000786//nucleosome;molecular_function:GO:0003677//DNA binding;
CL6858.Contig2_All	1979	8561.03	2061.19	-2.18570172663502	0	Down	0	XP_020264925.1/0/ATP-dependent 6-phosphofructokinase 6-like [Asparagus officinalis] &gt;ONK69784.1 uncharacterized protein A4U43_C05F26680 [Asparagus officinalis]	XM_020416417.1/0.0/PREDICTED: Asparagus officinalis ATP-dependent 6-phosphofructokinase 6-like (LOC109847172), mRNA	sp|Q94AA4|PFKA3_ARATH/0.0/ATP-dependent 6-phosphofructokinase 3 OS=Arabidopsis thaliana GN=PFK3 PE=1 SV=1	mus:103980383/0.0/ATP-dependent 6-phosphofructokinase 6 isoform X2; K00850 6-phosphofructokinase 1 [EC:2.7.1.11]	At4g29220/0.0/[G] KOG2440 Pyrophosphate-dependent phosphofructo-1-kinase	PF00365/1.5E-60/Phosphofructokinase	biological_process:GO:0006002//fructose 6-phosphate metabolic process;cellular_component:GO:0005737//cytoplasm;molecular_function:GO:0046872//metal ion binding;GO:0003872//6-phosphofructokinase activity;GO:0005524//ATP binding;
CL3643.Contig2_All	916	4312	53	-6.47761585161656	0	Down	0	XP_020268808.1/2.30169e-31/17.3 kDa class I heat shock protein-like [Asparagus officinalis]	XM_020235458.1/0.0/PREDICTED: Ananas comosus 16.9 kDa class I heat shock protein 1-like (LOC109712039), mRNA	sp|O82012|HSP12_SOLPE/2e-26/17.6 kDa class I heat shock protein OS=Solanum peruvianum PE=2 SV=1	tcc:18590707/8e-28/18.1 kDa class I heat shock protein; K13993 HSP20 family protein	At1g53540/1e-25/[O] KOG0710 Molecular chaperone (small heat-shock protein Hsp26/Hsp42)	PS01031/25.118/Heat shock hsp20 proteins family profile.	NA
Unigene45489_All	776	6075	856	-2.95859655040661	0	Down	0	XP_020256614.1/1.09697e-37/uncharacterized protein LOC109833372 [Asparagus officinalis]	NA	NA	NA	At5g19850_1/1e-17/[S] LSE0025 A Male reproductive organ-specific protein	PF04398/1.1E-31/Protein of unknown function, DUF538	NA
CL18338.Contig1_All	916	11540	3797	-1.735106163341	0	Down	0	XP_010938382.1/1.5026e-37/PREDICTED: dormancy-associated protein homolog 3 [Elaeis guineensis]	NA	sp|Q8LD26|DRMH3_ARATH/2e-24/Dormancy-associated protein homolog 3 OS=Arabidopsis thaliana GN=At1g56220 PE=1 SV=1	NA	NA	NA	NA
CL20188.Contig1_All	1569	4646	292	-4.12334372335604	0	Down	0	XP_020253196.1/0/fructose-bisphosphate aldolase, chloroplastic [Asparagus officinalis] &gt;ONK77508.1 uncharacterized protein A4U43_C02F7310 [Asparagus officinalis]	XM_002305426.2/0.0/Populus trichocarpa latex plastidic aldolase-like family protein (POPTR_0004s16920g) mRNA, complete cds	sp|Q40677|ALFP_ORYSJ/0.0/Fructose-bisphosphate aldolase, chloroplastic OS=Oryza sativa subsp. japonica GN=ALDP PE=1 SV=2	pda:103703210/0.0/fructose-bisphosphate aldolase, chloroplastic-like; K01623 fructose-bisphosphate aldolase, class I [EC:4.1.2.13]	At2g01140/0.0/[G] KOG1557 Fructose-biphosphate aldolase	PTHR11627/0.0/--	NA
Unigene56991_All	2359	7708	1654	-2.35179218055169	0	Down	0	XP_010922712.1/0/PREDICTED: U-box domain-containing protein 16-like [Elaeis guineensis]	NA	sp|Q9LZW3|PUB16_ARATH/2e-151/U-box domain-containing protein 16 OS=Arabidopsis thaliana GN=PUB16 PE=2 SV=1	csat:109129878/2e-49/U-box domain-containing protein 11-like; K08332 vacuolar protein 8	At5g01830/5e-151/[S] KOG0167 FOG: Armadillo/beta-catenin-like repeats	PF04564/6.2E-20/U-box domain	NA
CL21847.Contig5_All	1591	15242.53	6222.88	-1.42384289776109	0	Down	0	XP_011022977.1/0/PREDICTED: alcohol dehydrogenase [Populus euphratica]	LC150037.1/0.0/Allium tuberosum mRNA, freshness evaluating marker, clone: ALT_R68	sp|P48977|ADH_MALDO/0.0/Alcohol dehydrogenase OS=Malus domestica GN=ADH PE=2 SV=1	pop:POPTR_0007s03890g/0.0/POPTRDRAFT_718546; alcohol-dehydrogenase family protein; K18857 alcohol dehydrogenase class-P [EC:1.1.1.1]	At1g77120/0.0/[Q] KOG0022 Alcohol dehydrogenase, class III	PTHR11695/2.0E-263/--	molecular_function:GO:0008270//zinc ion binding;GO:0016491//oxidoreductase activity;
CL3943.Contig6_All	829	900.59	6900.54	2.80637205717605	0	Up	0	NP_001288376.1/1.4799e-54/histone H2A [Zea mays] &gt;ACF83318.1 unknown [Zea mays] &gt;ACG31563.1 histone H2A [Zea mays] &gt;ACG45898.1 histone H2A [Zea mays] &gt;AQL07608.1 Histone H2A [Zea mays]	XM_019598511.1/0.0/PREDICTED: Lupinus angustifolius probable histone H2A.1 (LOC109355376), mRNA	sp|P40280|H2A_MAIZE/1e-55/Histone H2A OS=Zea mays PE=2 SV=1	zma:103639303/2e-55/his2a1; histone H2A; K11251 histone H2A	At5g02560/2e-49/[B] KOG1756 Histone 2A	PF00125/2.5E-12/Core histone H2A/H2B/H3/H4	cellular_component:GO:0005634//nucleus;GO:0000786//nucleosome;molecular_function:GO:0003677//DNA binding;GO:0046982//protein heterodimerization activity;
CL18338.Contig2_All	921	11234	3664	-1.74777514290892	0	Down	0	XP_010938382.1/7.41057e-37/PREDICTED: dormancy-associated protein homolog 3 [Elaeis guineensis]	NA	sp|Q8LD26|DRMH3_ARATH/1e-23/Dormancy-associated protein homolog 3 OS=Arabidopsis thaliana GN=At1g56220 PE=1 SV=1	NA	NA	NA	NA
CL2865.Contig3_All	594	1279	7833	2.48315385072511	0	Up	0	OAY82664.1/3.15663e-19/hypothetical protein ACMD2_14546 [Ananas comosus]	AM483607.2/0.0/Vitis vinifera contig VV78X047572.2, whole genome shotgun sequence	NA	NA	NA	NA	NA
CL12323.Contig1_All	1005	225	4894	4.3116223514351	0	Up	0	NA	NA	NA	NA	NA	PF00257/2.3E-7/Dehydrin	NA
CL2646.Contig2_All	1745	5275	560	-3.36706720496419	0	Down	0	XP_008457143.1/0/PREDICTED: stromal 70 kDa heat shock-related protein, chloroplastic [Cucumis melo]	XM_008793995.2/0.0/PREDICTED: Phoenix dactylifera stromal 70 kDa heat shock-related protein, chloroplastic-like (LOC103708892), mRNA	sp|Q9STW6|HSP7F_ARATH/0.0/Heat shock 70 kDa protein 6, chloroplastic OS=Arabidopsis thaliana GN=HSP70-6 PE=1 SV=1	cmo:103496889/0.0/stromal 70 kDa heat shock-related protein, chloroplastic; K03283 heat shock 70kDa protein 1/2/6/8	At4g24280/0.0/[O] KOG0102 Molecular chaperones mortalin/PBP74/GRP75, HSP70 superfamily	PR00301/4.5E-51/70kDa heat shock protein signature	biological_process:GO:0006457//protein folding;molecular_function:GO:0005524//ATP binding;GO:0051082//unfolded protein binding;
CL11536.Contig1_All	2343	11518.93	3864.23	-1.7071486822279	0	Down	0	XP_010913007.1/0/PREDICTED: acetolactate synthase 1, chloroplastic [Elaeis guineensis]	XM_012235305.2/0.0/PREDICTED: Jatropha curcas acetolactate synthase 3, chloroplastic (LOC105648795), mRNA	sp|Q6K2E8|ILVB1_ORYSJ/0.0/Acetolactate synthase 1, chloroplastic OS=Oryza sativa subsp. japonica GN=ALS1 PE=2 SV=1	egu:105038802/0.0/acetolactate synthase 1, chloroplastic; K01652 acetolactate synthase I/II/III large subunit [EC:2.2.1.6]	At3g48560/0.0/[EH] KOG4166 Thiamine pyrophosphate-requiring enzyme	PTHR18968/0.0/--	NA
CL10834.Contig2_All	1798	11096.45	3605.52	-1.75321379390892	0	Down	0	AAF18999.1/0/APS-reductase [Allium cepa]	AF212155.1/0.0/Allium cepa APS-reductase mRNA, complete cds	sp|P92980|APR3_ARATH/0.0/5'-adenylylsulfate reductase 3, chloroplastic OS=Arabidopsis thaliana GN=APR3 PE=2 SV=2	pda:103719146/0.0/5'-adenylylsulfate reductase 3, chloroplastic-like; K05907 adenylyl-sulfate reductase (glutathione) [EC:1.8.4.9]	At4g21990_1/2e-164/[E] KOG0189 Phosphoadenosine phosphosulfate reductase	PTHR23293/5.4E-161/--	NA
CL1328.Contig12_All	3124	8000.76	1849.1	-2.24470864462237	0	Down	0	XP_020265267.1/0/LOW QUALITY PROTEIN: chaperone protein ClpB1-like [Asparagus officinalis]	XM_008806397.2/0.0/PREDICTED: Phoenix dactylifera chaperone protein ClpB1-like (LOC103717858), mRNA	sp|Q6F2Y7|CLPB1_ORYSJ/0.0/Chaperone protein ClpB1 OS=Oryza sativa subsp. japonica GN=CLPB1 PE=2 SV=1	egu:105040848/0.0/chaperone protein ClpB1; K03695 ATP-dependent Clp protease ATP-binding subunit ClpB	At1g74310/0.0/[O] KOG1051 Chaperone HSP104 and related ATP-dependent Clp proteases	PTHR11638:SF116/0.0/--	NA
Unigene8621_All	2106	17056	7556	-1.30597957979806	0	Down	0	XP_020247878.1/6.71799e-37/glycine-rich RNA-binding protein RZ1A-like [Asparagus officinalis]	FP101584.1/0.0/Phyllostachys edulis cDNA clone: bphylf026l14, full insert sequence	sp|Q9LIN3|RZ1A_ARATH/3e-33/Glycine-rich RNA-binding protein RZ1A OS=Arabidopsis thaliana GN=RZ1A PE=1 SV=1	egu:105037991/1e-35/glycine-rich RNA-binding protein RZ1A-like; K12885 heterogeneous nuclear ribonucleoprotein G	At3g26420/7e-33/[R] KOG0118 FOG: RRM domain	PTHR24012/1.4E-27/--	molecular_function:GO:0003723//RNA binding;GO:0008270//zinc ion binding;
CL22962.Contig7_All	2226	12351.93	4405.07	-1.61889447523733	0	Down	0	XP_009391704.1/0/PREDICTED: pyruvate decarboxylase 1 [Musa acuminata subsp. malaccensis]	XM_020412507.1/0.0/PREDICTED: Asparagus officinalis pyruvate decarboxylase 2-like (LOC109843566), mRNA	sp|P51846|PDC2_TOBAC/0.0/Pyruvate decarboxylase 2 OS=Nicotiana tabacum GN=PDC2 PE=2 SV=1	mus:103977807/0.0/pyruvate decarboxylase 1; K01568 pyruvate decarboxylase [EC:4.1.1.1]	At5g01320/0.0/[EH] KOG1184 Thiamine pyrophosphate-requiring enzyme	PTHR18968:SF137/0.0/--	molecular_function:GO:0016831//carboxy-lyase activity;GO:0004737//pyruvate decarboxylase activity;GO:0000287//magnesium ion binding;GO:0030976//thiamine pyrophosphate binding;
CL22311.Contig1_All	904	8061	1889	-2.2247309637732	0	Down	0	XP_018674219.1/1.13937e-57/PREDICTED: mitochondrial import inner membrane translocase subunit TIM23-1-like [Musa acuminata subsp. malaccensis]	XM_003574160.3/0.0/PREDICTED: Brachypodium distachyon mitochondrial import inner membrane translocase subunit TIM23-1-like (LOC100834727), mRNA	sp|Q9LNQ1|TI231_ARATH/3e-46/Mitochondrial import inner membrane translocase subunit TIM23-1 OS=Arabidopsis thaliana GN=TIM23-1 PE=2 SV=1	mus:103975927/2e-58/mitochondrial import inner membrane translocase subunit TIM23-1-like; K17794 mitochondrial import inner membrane translocase subunit TIM23	At1g17530/2e-45/[U] KOG3324 Mitochondrial import inner membrane translocase, subunit TIM23	PTHR15371:SF6/7.2E-96/--	cellular_component:GO:0016021//integral component of membrane;
CL3242.Contig3_All	762	12.05	5419.81	8.68167047640452	0	Up	0	XP_020194774.1/8.04646e-32/36.4 kDa proline-rich protein-like [Aegilops tauschii subsp. tauschii]	NA	sp|Q00451|PRF1_SOLLC/3e-24/36.4 kDa proline-rich protein OS=Solanum lycopersicum GN=TPRP-F1 PE=2 SV=1	bvg:104906049/1e-12/ubiquitin carboxyl-terminal hydrolase 36; K11855 ubiquitin carboxyl-terminal hydrolase 36/42 [EC:3.4.19.12]	At3g22120/2e-23/[R] LSE0121 A AAI domain	SM00499/9.2E-6/Plant lipid transfer protein / seed storage protein / trypsin-alpha amylase inhibitor domain family	NA
CL5269.Contig8_All	2434	9663.39	2785.76	-1.92585325945713	0	Down	0	XP_020276852.1/0/heat shock 70 kDa protein, mitochondrial [Asparagus officinalis] &gt;ONK58845.1 uncharacterized protein A4U43_C08F330 [Asparagus officinalis]	XM_010921043.2/0.0/PREDICTED: Elaeis guineensis heat shock 70 kDa protein, mitochondrial (LOC105043482), mRNA	sp|Q01899|HSP7M_PHAVU/0.0/Heat shock 70 kDa protein, mitochondrial OS=Phaseolus vulgaris PE=2 SV=1	vvi:100250929/0.0/heat shock 70 kDa protein, mitochondrial; K04043 molecular chaperone DnaK	At5g09590/0.0/[O] KOG0102 Molecular chaperones mortalin/PBP74/GRP75, HSP70 superfamily	PR00301/5.2E-76/70kDa heat shock protein signature	biological_process:GO:0006457//protein folding;GO:0009408//response to heat;GO:0046686//response to cadmium ion;GO:0009651//response to salt stress;GO:0009615//response to virus;cellular_component:GO:0005774//vacuolar membrane;GO:0005618//cell wall;GO:0005739//mitochondrion;GO:0009507//chloroplast;molecular_function:GO:0005524//ATP binding;GO:0051082//unfolded protein binding;
CL10651.Contig1_All	904	4196	160	-4.84426571111715	0	Down	0	AJP06306.1/1.48715e-60/HSP [Pinus tabuliformis]	XM_004246258.3/0.0/PREDICTED: Solanum lycopersicum 18.2 kDa class I heat shock protein-like (LOC101268307), mRNA	sp|P27880|HSP12_MEDSA/3e-58/18.2 kDa class I heat shock protein OS=Medicago sativa GN=HSP18.2 PE=2 SV=1	nnu:104609165/5e-61/17.3 kDa class I heat shock protein-like; K13993 HSP20 family protein	At1g53540/7e-54/[O] KOG0710 Molecular chaperone (small heat-shock protein Hsp26/Hsp42)	PTHR11527/6.9E-66/--	NA
CL21847.Contig4_All	1491	14079.75	5553.76	-1.47347982210003	0	Down	0	XP_011022977.1/0/PREDICTED: alcohol dehydrogenase [Populus euphratica]	LC150037.1/0.0/Allium tuberosum mRNA, freshness evaluating marker, clone: ALT_R68	sp|P48977|ADH_MALDO/0.0/Alcohol dehydrogenase OS=Malus domestica GN=ADH PE=2 SV=1	pop:POPTR_0007s03890g/0.0/POPTRDRAFT_718546; alcohol-dehydrogenase family protein; K18857 alcohol dehydrogenase class-P [EC:1.1.1.1]	At1g77120/0.0/[Q] KOG0022 Alcohol dehydrogenase, class III	PF00107/7.6E-24/Zinc-binding dehydrogenase	molecular_function:GO:0008270//zinc ion binding;GO:0016491//oxidoreductase activity;
CL12606.Contig2_All	6184	11360	3808	-1.70825229451135	0	Down	0	XP_020269140.1/0/uncharacterized protein LOC109844497 [Asparagus officinalis]	XM_014051285.1/0.0/Monoraphidium neglectum hypothetical protein mRNA	NA	NA	NA	PTHR32093/9.4E-188/--	NA
CL13439.Contig1_All	788	853	6671	2.83589055122201	0	Up	0	XP_021977777.1/1.14638e-51/histone H2A [Helianthus annuus] &gt;OTG18876.1 putative histone H2A [Helianthus annuus]	XM_015202768.1/0.0/PREDICTED: Solanum pennellii histone H2A (LOC107004541), transcript variant X3, mRNA	sp|P40280|H2A_MAIZE/3e-52/Histone H2A OS=Zea mays PE=2 SV=1	han:110873157/2e-52/histone H2A; K11251 histone H2A	At5g02560/2e-48/[B] KOG1756 Histone 2A	PTHR23430/1.6E-109/--	cellular_component:GO:0005634//nucleus;GO:0000786//nucleosome;molecular_function:GO:0003677//DNA binding;GO:0046982//protein heterodimerization activity;
CL15116.Contig1_All	1325	6426.51	1089.96	-2.69115512820613	0	Down	0	XP_020257236.1/2.0233e-132/LOW QUALITY PROTEIN: mitogen-activated protein kinase kinase 9-like [Asparagus officinalis]	NA	sp|Q9FX43|M2K9_ARATH/5e-96/Mitogen-activated protein kinase kinase 9 OS=Arabidopsis thaliana GN=MKK9 PE=1 SV=1	pda:103696013/2e-130/mitogen-activated protein kinase kinase 9-like; K20604 mitogen-activated protein kinase kinase 9 [EC:2.7.12.2]	At1g73500/1e-95/[T] KOG0581 Mitogen-activated protein kinase kinase (MAP2K)	PS00108/-/Serine/Threonine protein kinases active-site signature.	NA
CL3591.Contig1_All	2026	14830.7	6082.83	-1.41716694701283	0	Down	0	XP_020264472.1/0/LOW QUALITY PROTEIN: aldehyde dehydrogenase family 2 member B7, mitochondrial-like [Asparagus officinalis]	XM_004245208.3/0.0/PREDICTED: Solanum lycopersicum aldehyde dehydrogenase family 2 member B7, mitochondrial-like (LOC101257095), mRNA	sp|Q9SU63|AL2B4_ARATH/0.0/Aldehyde dehydrogenase family 2 member B4, mitochondrial OS=Arabidopsis thaliana GN=ALDH2B4 PE=1 SV=1	egu:105039648/0.0/aldehyde dehydrogenase family 2 member B7, mitochondrial; K00128 aldehyde dehydrogenase (NAD+) [EC:1.2.1.3]	At3g48000/0.0/[C] KOG2450 Aldehyde dehydrogenase	PS00070/-/Aldehyde dehydrogenases cysteine active site.	molecular_function:GO:0016491//oxidoreductase activity;
Unigene859_All	1564	13599	5261	-1.5014864552996	0	Down	0	XP_010915257.1/1.16382e-55/PREDICTED: uncharacterized protein LOC105040437 [Elaeis guineensis]	XM_021864101.1/0.0/PREDICTED: Chenopodium quinoa F-box protein CPR30-like (LOC110687448), transcript variant X3, mRNA	sp|Q9SRN1|NHL2_ARATH/3e-15/NDR1/HIN1-like protein 2 OS=Arabidopsis thaliana GN=NHL2 PE=2 SV=1	NA	At1g17620/2e-26/[V] LSE0414 A Harpin-induced protein involved in plant hypersensitive response and related proteins	PTHR31234/5.5E-73/--	NA
CL5928.Contig3_All	1073	5223	575	-3.31463968596777	0	Down	0	XP_020264638.1/3.31391e-175/chlorophyll a-b binding protein of LHCII type 1-like [Asparagus officinalis] &gt;ONK69568.1 uncharacterized protein A4U43_C05F24340 [Asparagus officinalis]	XM_022179677.1/0.0/PREDICTED: Helianthus annuus chlorophyll a-b binding protein of LHCII type 1-like (LOC110937282), mRNA	sp|P04783|CB25_PETSP/5e-174/Chlorophyll a-b binding protein 91R, chloroplastic OS=Petunia sp. GN=CAB91R PE=3 SV=1	nsy:104225520/1e-173/chlorophyll a-b binding protein 21, chloroplastic-like; K08912 light-harvesting complex II chlorophyll a/b binding protein 1	At1g29930/1e-166/[C] LSE0391 A Chlorophyll A/B binding protein	PTHR21649:SF26/8.2E-218/--	NA
CL20782.Contig2_All	2585	13156	4991	-1.52971494776116	0	Down	0	XP_008790849.1/0/PREDICTED: cell division control protein 48 homolog C-like [Phoenix dactylifera]	XM_016083370.2/0.0/PREDICTED: Arachis duranensis cell division control protein 48 homolog C (LOC107464454), mRNA	sp|Q9SS94|CD48C_ARATH/0.0/Cell division control protein 48 homolog C OS=Arabidopsis thaliana GN=CDC48C PE=2 SV=2	pda:103707913/0.0/cell division control protein 48 homolog C-like; K14571 ribosome biogenesis ATPase	At3g01610/0.0/[O] KOG0733 Nuclear AAA ATPase (VCP subfamily)	PF00004/1.7E-38/ATPase family associated with various cellular activities (AAA)	biological_process:GO:0051301//cell division;molecular_function:GO:0005524//ATP binding;
CL9259.Contig5_All	1771	7786.57	1802.41	-2.24245557856679	0	Down	0	ONK61051.1/7.05864e-149/uncharacterized protein A4U43_C08F25750 [Asparagus officinalis]	AK337130.1/0.0/Lotus japonicus cDNA, clone: LjFL1-046-CA05, HTC	sp|Q9LEB4|RBP45_NICPL/3e-126/Polyadenylate-binding protein RBP45 OS=Nicotiana plumbaginifolia GN=RBP45 PE=1 SV=1	cam:105852306/2e-105/polyadenylate-binding protein RBP45A-like; K03231 elongation factor 1-alpha	At1g11650/2e-119/[R] KOG0118 FOG: RRM domain	PS50102/16.841/Eukaryotic RNA Recognition Motif (RRM) profile.	molecular_function:GO:0003723//RNA binding;
CL1587.Contig3_All	1501	10451.71	3323.46	-1.78437594844967	0	Down	0	XP_020274217.1/1.92801e-83/nuclear transcription factor Y subunit A-7-like [Asparagus officinalis] &gt;XP_020274218.1 nuclear transcription factor Y subunit A-7-like [Asparagus officinalis] &gt;ONK65356.1 uncharacterized protein A4U43_C07F36270 [Asparagus officinalis]	EF578152.1/0.0/Leersia tisserantii chromosome 3 anonymous locus NP9 genomic sequence	sp|Q9SYH4|NFYA5_ARATH/2e-36/Nuclear transcription factor Y subunit A-5 OS=Arabidopsis thaliana GN=NFYA5 PE=2 SV=1	egu:105056468/5e-75/nuclear transcription factor Y subunit A-3; K08064 nuclear transcription factor Y, alpha	At1g54160/4e-36/[K] KOG1561 CCAAT-binding factor, subunit B (HAP2)	PTHR12632/3.7E-81/--	NA
Unigene63339_All	1554	8159	2023	-2.1432908640307	0	Down	0	XP_010920530.1/0/PREDICTED: hsp70-binding protein 1 isoform X1 [Elaeis guineensis]	XM_020419471.1/0.0/PREDICTED: Asparagus officinalis hsp70 nucleotide exchange factor fes1-like (LOC109849613), mRNA	NA	egu:105044364/0.0/hsp70-binding protein 1; K09562 hsp70-interacting protein	At3g09350/3e-157/[O] KOG2160 Armadillo/beta-catenin-like repeat-containing protein	PTHR19316:SF17/2.6E-214/--	NA
Unigene63335_All	1230	10060	3109	-1.82550262677908	0	Down	0	XP_020260533.1/1.03982e-121/probable CCR4-associated factor 1 homolog 11 [Asparagus officinalis] &gt;ONK71443.1 uncharacterized protein A4U43_C04F8620 [Asparagus officinalis]	NA	sp|Q9FMS6|CAF1K_ARATH/3e-101/Probable CCR4-associated factor 1 homolog 11 OS=Arabidopsis thaliana GN=CAF1-11 PE=2 SV=1	lang:109350841/7e-110/probable CCR4-associated factor 1 homolog 9; K12581 CCR4-NOT transcription complex subunit 7/8	At5g22250/8e-101/[A] KOG0304 mRNA deadenylase subunit	PF04857/2.8E-13/CAF1 family ribonuclease	NA
Unigene68920_All	1782	5017	526	-3.38508507689924	0	Down	0	NA	NA	NA	NA	NA	NA	NA
CL5394.Contig3_All	1466	10012.28	3090.37	-1.82731390325454	0	Down	0	ABA46900.1/1.32315e-84/chloroplast ribulose-1,5-bisphosphate carboxylase/oxygenase small subunit [Musa acuminata AAA Group]	XM_003573862.2/0.0/PREDICTED: Brachypodium distachyon ribulose bisphosphate carboxylase small chain PW9, chloroplastic-like (LOC100845819), mRNA	sp|O24045|RBS_MUSAC/3e-82/Ribulose bisphosphate carboxylase small chain, chloroplastic OS=Musa acuminata GN=RBCS1 PE=2 SV=1	mus:103968721/2e-84/ribulose bisphosphate carboxylase small chain, chloroplastic-like; K01602 ribulose-bisphosphate carboxylase small chain [EC:4.1.1.39]	NA	PTHR31802:SF5/4.0E-46/--	NA
CL15986.Contig1_All	4273	15184	6437	-1.36948636693865	0	Down	0	XP_020244951.1/0/5-oxoprolinase [Asparagus officinalis] &gt;ONK61905.1 uncharacterized protein A4U43_C08F34780 [Asparagus officinalis]	XM_008784191.1/0.0/PREDICTED: Phoenix dactylifera 5-oxoprolinase (LOC103701959), mRNA	sp|Q9FIZ7|OPLA_ARATH/0.0/5-oxoprolinase OS=Arabidopsis thaliana GN=OXP1 PE=1 SV=1	egu:105056319/0.0/5-oxoprolinase; K01469 5-oxoprolinase (ATP-hydrolysing) [EC:3.5.2.9]	At5g37830/0.0/[E] KOG1939 Oxoprolinase	PF01968/5.3E-107/Hydantoinase/oxoprolinase	NA
Unigene57473_All	656	2994	11294	1.78401556649563	0	Up	0	NA	NA	NA	NA	NA	NA	NA
CL22680.Contig1_All	1835	7544	1724	-2.26096474501325	0	Down	0	XP_008236445.1/9.84666e-31/PREDICTED: zinc finger protein ZAT10 [Prunus mume]	XM_009400834.2/0.0/PREDICTED: Musa acuminata subsp. malaccensis zinc finger protein 1-like (LOC103983595), mRNA	sp|Q9SSW2|AZF2_ARATH/2e-27/Zinc finger protein AZF2 OS=Arabidopsis thaliana GN=AZF2 PE=2 SV=1	NA	At3g19580/4e-27/[R] KOG1721 FOG: Zn-finger	PS50157/9.349/Zinc finger C2H2 type domain profile.	NA
Unigene1253_All	1469	20176	10044	-1.13770109048397	0	Down	0	XP_020256981.1/2.04446e-102/ethylene-responsive transcription factor 1-like [Asparagus officinalis]	XM_008802250.2/0.0/PREDICTED: Phoenix dactylifera ethylene-responsive transcription factor 1-like (LOC103714826), transcript variant X4, mRNA	sp|Q6K7E6|ERF1_ORYSJ/6e-49/Ethylene-responsive transcription factor 1 OS=Oryza sativa subsp. japonica GN=EREBP1 PE=1 SV=1	egu:105053042/2e-69/ethylene-responsive transcription factor 1; K09286 EREBP-like factor	At1g53910/1e-39/[K] LSE0301 A AP2 domain transcription factor	PF00847/1.1E-11/AP2 domain	NA
CL5444.Contig4_All	706	651.44	5943.62	3.05824282543786	0	Up	0	NA	NA	NA	NA	NA	NA	NA
Unigene74791_All	1943	15864	6945	-1.32310482678734	0	Down	0	XP_020268106.1/0/phytepsin-like isoform X1 [Asparagus officinalis] &gt;XP_020268107.1 phytepsin-like isoform X1 [Asparagus officinalis] &gt;ONK68066.1 uncharacterized protein A4U43_C05F7060 [Asparagus officinalis]	XM_008802478.2/0.0/PREDICTED: Phoenix dactylifera aspartic proteinase oryzasin-1-like (LOC103714982), transcript variant X2, mRNA	sp|Q42456|ASPR1_ORYSJ/0.0/Aspartic proteinase oryzasin-1 OS=Oryza sativa subsp. japonica GN=Os05g0567100 PE=2 SV=2	pda:103714982/0.0/aspartic proteinase oryzasin-1-like; K08245 phytepsin [EC:3.4.23.40]	At1g11910/0.0/[O] KOG1339 Aspartyl protease	PTHR13683:SF286/4.7E-252/--	NA
CL23799.Contig2_All	821	12326	4563	-1.56504498075021	0	Down	0	XP_010920066.1/6.01483e-27/PREDICTED: uncharacterized protein LOC105044000 [Elaeis guineensis]	NA	sp|F4KFM8|LEA65_ARATH/1e-20/Late embryogenesis abundant protein At5g17165 OS=Arabidopsis thaliana GN=At5g17165 PE=3 SV=1	NA	NA	PTHR35122/5.5E-40/--	NA
CL5864.Contig10_All	3397	18705.98	8987.78	-1.18885767736828	0	Down	0	NA	Z12622.1/0.0/A.sativum mRNA encoding precursor alliinase	NA	NA	NA	NA	NA
CL15775.Contig1_All	3672	8709	2378	-2.00415320102941	0	Down	0	XP_010914622.1/0/PREDICTED: cell division cycle 5-like protein [Elaeis guineensis]	XM_017845756.1/0.0/PREDICTED: Phoenix dactylifera cell division cycle 5-like protein (LOC103719325), mRNA	sp|P92948|CDC5L_ARATH/0.0/Cell division cycle 5-like protein OS=Arabidopsis thaliana GN=CDC5 PE=1 SV=2	egu:105039972/0.0/cell division cycle 5-like protein; K12860 pre-mRNA-splicing factor CDC5/CEF1	At1g09770/0.0/[AD] KOG0050 mRNA splicing protein CDC5 (Myb superfamily)	PF13921/4.2E-13/Myb-like DNA-binding domain	NA
CL3786.Contig2_All	1637	6285	1114	-2.62755835539509	0	Down	0	XP_020248889.1/0/stearoyl-[acyl-carrier-protein] 9-desaturase, chloroplastic-like [Asparagus officinalis] &gt;ONK56183.1 uncharacterized protein A4U43_C10F4990 [Asparagus officinalis]	XM_021435066.1/0.0/PREDICTED: Herrania umbratica stearoyl-[acyl-carrier-protein] 9-desaturase, chloroplastic (LOC110421465), mRNA	sp|O24428|STAD_ELAGV/0.0/Stearoyl-[acyl-carrier-protein] 9-desaturase, chloroplastic OS=Elaeis guineensis var. tenera PE=2 SV=2	egu:105049670/0.0/SACPD; stearoyl-[acyl-carrier-protein] 9-desaturase, chloroplastic-like; K03921 acyl-[acyl-carrier-protein] desaturase [EC:1.14.19.2 1.14.19.11 1.14.19.26]	At2g43710/0.0/[I] LSE0255 A Stearoyl-ACP desaturase	PTHR31155/1.3E-290/--	NA
CL11357.Contig3_All	2342	10842.07	3661.5	-1.69752836905846	0	Down	0	AHN60570.1/0/DOGAI [Dendrobium hybrid cultivar]	EU849727.1/0.0/Magnolia delavayi voucher Nie &amp; Meng 489 GAI-like protein 1 (GAI1) gene, partial cds &gt;EU849782.1 Magnolia delavayi voucher Qiu 90008 GAI-like protein 1 (GAI1) gene, partial cds	sp|Q9ST48|DWRF8_MAIZE/0.0/DELLA protein DWARF8 OS=Zea mays GN=D8 PE=1 SV=1	dct:110099298/0.0/DELLA protein SLN1-like; K14494 DELLA protein	At1g14920/0.0/[TK] LSE0487 A Gibberellin response modulator/Predicted transcription factor	PS50985/64.266/GRAS family profile.	biological_process:GO:0006355//regulation of transcription, DNA-templated;GO:0006351//transcription, DNA-templated;cellular_component:GO:0005634//nucleus;molecular_function:GO:0000989//transcription factor activity, transcription factor binding;
CL271.Contig13_All	824	460.96	5316.42	3.39634676863949	0	Up	0	XP_002534080.1/1.14147e-57/PREDICTED: histone H2B [Ricinus communis] &gt;EEF28303.1 histone h2b, putative [Ricinus communis]	X95690.1/0.0/A.cepa mRNA for histone H2b-like protein (clone p3)	sp|Q1S9I9|H2B1_MEDTR/8e-58/Probable histone H2B.1 OS=Medicago truncatula PE=3 SV=3	rcu:8278127/2e-58/histone H2B; K11252 histone H2B	At1g07790/3e-57/[B] KOG1744 Histone H2B	PF00125/4.8E-22/Core histone H2A/H2B/H3/H4	cellular_component:GO:0005634//nucleus;GO:0000786//nucleosome;molecular_function:GO:0003677//DNA binding;GO:0046982//protein heterodimerization activity;
Unigene57218_All	1717	8390	2236	-2.03914546591124	0	Down	0	XP_020262670.1/0/hsp70 nucleotide exchange factor FES1 [Asparagus officinalis] &gt;ONK72142.1 uncharacterized protein A4U43_C04F16220 [Asparagus officinalis]	XM_006660769.2/0.0/PREDICTED: Oryza brachyantha hsp70 nucleotide exchange factor FES1 (LOC102706223), mRNA	NA	pda:103715360/7e-175/hsp70 nucleotide exchange factor FES1; K14001 nucleotide exchange factor SIL1	At3g51980/2e-127/[O] KOG2160 Armadillo/beta-catenin-like repeat-containing protein	PTHR19316:SF6/1.0E-96/--	NA
CL710.Contig2_All	955	4732.63	461.3	-3.49025978158739	0	Down	0	AEX55233.1/2.02454e-57/cold-regulated gibberellin-regulated protein 1 LTCOR12 [Allium sativum]	JN011456.1/0.0/Allium sativum clone CR174-2 cold-regulated gibberellin-regulated protein 1 LTCOR12 mRNA, complete cds	sp|Q93X17|SNAK2_SOLTU/8e-27/Snakin-2 OS=Solanum tuberosum GN=SN2 PE=1 SV=1	nnu:104608881/8e-10/N-acetylglucosaminyl-phosphatidylinositol biosynthetic protein gpi1-like; K03860 phosphatidylinositol glycan, class Q	At4g09600/1e-23/[R] LSE0474 A Gibberellin-regulated protein	NA	NA
CL20782.Contig1_All	2770	11657	4206	-1.60207063818947	0	Down	0	XP_009394736.1/0/PREDICTED: cell division control protein 48 homolog C [Musa acuminata subsp. malaccensis]	XM_016083370.2/0.0/PREDICTED: Arachis duranensis cell division control protein 48 homolog C (LOC107464454), mRNA	sp|Q9SS94|CD48C_ARATH/0.0/Cell division control protein 48 homolog C OS=Arabidopsis thaliana GN=CDC48C PE=2 SV=2	mus:103980166/0.0/cell division control protein 48 homolog C; K14571 ribosome biogenesis ATPase	At3g01610/0.0/[O] KOG0733 Nuclear AAA ATPase (VCP subfamily)	PTHR23077:SF55/3.6E-251/--	biological_process:GO:0051301//cell division;molecular_function:GO:0005524//ATP binding;
CL22943.Contig1_All	721	5535.71	812.39	-2.89991882351316	0	Down	0	NP_001326374.1/3.35299e-25/Bifunctional inhibitor/lipid-transfer protein/seed storage 2S albumin superfamily protein [Arabidopsis thaliana] &gt;ANM64338.1 Bifunctional inhibitor/lipid-transfer protein/seed storage 2S albumin superfamily protein [Arabidopsis thaliana]	NA	sp|Q43681|NLTP_VIGUN/3e-20/Probable non-specific lipid-transfer protein AKCS9 OS=Vigna unguiculata PE=2 SV=1	NA	At3g18280/3e-25/[I] LSE1540 A Lipid transfer protein type 2	PTHR33214/5.6E-46/--	biological_process:GO:0006869//lipid transport;
CL22551.Contig5_All	912	4251.15	293.68	-3.98693108351394	0	Down	0	ABF61863.1/2.47794e-67/chaperone [Agave tequilana]	DQ515785.1/0.0/Agave tequilana clone 7.8 chaperone mRNA, complete cds	sp|P27880|HSP12_MEDSA/1e-58/18.2 kDa class I heat shock protein OS=Medicago sativa GN=HSP18.2 PE=2 SV=1	csv:101211457/6e-62/18.1 kDa class I heat shock protein-like; K13993 HSP20 family protein	At5g59720/1e-56/[O] KOG0710 Molecular chaperone (small heat-shock protein Hsp26/Hsp42)	PS01031/26.316/Heat shock hsp20 proteins family profile.	NA
CL7901.Contig5_All	1052	4965.65	580.78	-3.22731374327166	0	Down	0	ABF61870.1/8.26764e-64/chaperone [Agave tequilana]	XM_020394818.1/0.0/PREDICTED: Asparagus officinalis 17.0 kDa class II heat shock protein-like (LOC109827794), mRNA	sp|P46516|HSP21_HELAN/2e-57/17.9 kDa class II heat shock protein OS=Helianthus annuus GN=HSP17.9 PE=2 SV=1	aip:107606291/5e-62/17.9 kDa class II heat shock protein; K13993 HSP20 family protein	At5g12030/5e-50/[O] KOG0710 Molecular chaperone (small heat-shock protein Hsp26/Hsp42)	PF00011/5.9E-28/Hsp20/alpha crystallin family	NA
CL7675.Contig2_All	2971	8704.13	2469.36	-1.94895776980683	0	Down	0	XP_020254881.1/0/glyoxysomal fatty acid beta-oxidation multifunctional protein MFP-a-like isoform X2 [Asparagus officinalis]	KR095179.1/0.0/Lycoris straminea clone comp47888_c0 microsatellite sequence	sp|Q39659|MFPA_CUCSA/0.0/Glyoxysomal fatty acid beta-oxidation multifunctional protein MFP-a OS=Cucumis sativus PE=1 SV=1	egu:105052538/0.0/glyoxysomal fatty acid beta-oxidation multifunctional protein MFP-a; K10527 enoyl-CoA hydratase/3-hydroxyacyl-CoA dehydrogenase [EC:4.2.1.17 1.1.1.35 1.1.1.211]	At3g06860/0.0/[I] KOG1683 Hydroxyacyl-CoA dehydrogenase/enoyl-CoA hydratase	PTHR23309/0.0/--	NA
Unigene44372_All	8934	11439.68	4135.24	-1.59939857216876	0	Down	0	XP_017701653.1/0/PREDICTED: transformation/transcription domain-associated protein-like [Phoenix dactylifera]	XM_020418631.1/0.0/PREDICTED: Asparagus officinalis transformation/transcription domain-associated protein-like (LOC109848909), mRNA	sp|A2YH41|ATR_ORYSI/2e-15/Serine/threonine-protein kinase ATR OS=Oryza sativa subsp. indica GN=OsI_023634 PE=3 SV=2	egu:105057860/0.0/transformation/transcription domain-associated protein-like; K08874 transformation/transcription domain-associated protein	At2g17930/0.0/[TBLD] KOG0889 Histone acetyltransferase SAGA, TRRAP/TRA1 component, PI-3 kinase superfamily	PTHR11139:SF1/0.0/--	biological_process:GO:0016573//histone acetylation;cellular_component:GO:0000123//histone acetyltransferase complex;molecular_function:GO:0016301//kinase activity;
CL7048.Contig1_All	1851	8426.66	2320.87	-1.99169004515632	0	Down	0	XP_009382521.1/0/PREDICTED: pectinesterase-like [Musa acuminata subsp. malaccensis]	XM_016095693.2/0.0/PREDICTED: Arachis duranensis pectinesterase-like (LOC107475981), mRNA	sp|P83948|PME3_CITSI/5e-174/Pectinesterase 3 OS=Citrus sinensis PE=1 SV=1	mus:103970465/0.0/pectinesterase-like; K01051 pectinesterase [EC:3.1.1.11]	At1g53830/3e-158/[M] LSE0024 A Pectinesterase	PF01095/4.3E-144/Pectinesterase	biological_process:GO:0045490//pectin catabolic process;GO:0042545//cell wall modification;cellular_component:GO:0005618//cell wall;molecular_function:GO:0045330//aspartyl esterase activity;GO:0004857//enzyme inhibitor activity;GO:0030599//pectinesterase activity;
CL1291.Contig3_All	878	4207.55	293.41	-3.97338531231058	0	Down	0	NA	NA	NA	NA	NA	NA	NA
CL1775.Contig3_All	1319	17509	8319.58	-1.20490892892548	0	Down	0	AJT55762.1/0/aquaporin plasma intrinsic protein 1 [Allium sativum]	KP116301.1/0.0/Allium sativum aquaporin plasma intrinsic protein 1 mRNA, complete cds	sp|Q8LAA6|PIP15_ARATH/1e-172/Probable aquaporin PIP1-5 OS=Arabidopsis thaliana GN=PIP1-5 PE=1 SV=2	mus:103973264/4e-174/probable aquaporin PIP1-2; K09872 aquaporin PIP	At4g23400/3e-172/[G] KOG0223 Aquaporin (major intrinsic protein family)	PS00221/-/MIP family signature.	cellular_component:GO:0016021//integral component of membrane;molecular_function:GO:0005215//transporter activity;
Unigene13347_All	1531	10750	3714	-1.66468578285601	0	Down	0	NA	NA	NA	NA	NA	NA	NA
CL5547.Contig3_All	1146	14492	6200	-1.35631143371894	0	Down	0	AEX55238.1/2.14386e-82/putative cold-regulated protein [Allium sativum]	JN011461.1/0.0/Allium sativum clone CRm12-3 putative cold-regulated protein mRNA, complete cds	sp|Q5JNJ5|ENL1_ORYSJ/9e-23/Early nodulin-like protein 1 OS=Oryza sativa subsp. japonica GN=ENODL1 PE=1 SV=1	thj:104811869/2e-22/early nodulin-like protein 2; K03006 DNA-directed RNA polymerase II subunit RPB1 [EC:2.7.7.6]	At5g53870/6e-22/[S] LSE0042 A Uncharacterized plastocyanin-like protein, probably non-copper-binding	PD003122/2.0E-9/COPPER METAL-BINDING BLUE ELECTRON COPPER-BINDING PRECURSOR PHYTOCYANIN SIGNAL GLYCOPROTEIN EARLY	NA
Unigene62642_All	4103	12687	4982	-1.47994888293637	0	Down	0	XP_008795095.1/0/PREDICTED: valine--tRNA ligase, mitochondrial 1 isoform X1 [Phoenix dactylifera]	XM_020849720.1/0.0/PREDICTED: Dendrobium catenatum valine--tRNA ligase, mitochondrial 1 (LOC110116221), mRNA	sp|P93736|SYVM1_ARATH/0.0/Valine--tRNA ligase, mitochondrial 1 OS=Arabidopsis thaliana GN=TWN2 PE=1 SV=2	pda:103710939/0.0/valine--tRNA ligase, mitochondrial 1; K01873 valyl-tRNA synthetase [EC:6.1.1.9]	At1g14610/0.0/[J] KOG0432 Valyl-tRNA synthetase	PF08264/5.5E-35/Anticodon-binding domain of tRNA	NA
CL22427.Contig1_All	4382	8382.71	2317.35	-1.98633560615792	0	Down	0	XP_020269097.1/0/probable RNA-dependent RNA polymerase 1 [Asparagus officinalis] &gt;XP_020269098.1 probable RNA-dependent RNA polymerase 1 [Asparagus officinalis] &gt;ONK67125.1 uncharacterized protein A4U43_C06F15970 [Asparagus officinalis]	XM_008814756.2/0.0/PREDICTED: Phoenix dactylifera probable RNA-dependent RNA polymerase 1 (LOC103723736), transcript variant X2, mRNA	sp|Q9LQV2|RDR1_ARATH/0.0/RNA-dependent RNA polymerase 1 OS=Arabidopsis thaliana GN=RDR1 PE=2 SV=1	egu:105042112/0.0/probable RNA-dependent RNA polymerase 1; K11699 RNA-dependent RNA polymerase [EC:2.7.7.48]	At1g14790/0.0/[A] KOG0988 RNA-directed RNA polymerase QDE-1 required for posttranscriptional gene silencing and RNA interference	PS50102/9.149/Eukaryotic RNA Recognition Motif (RRM) profile.	NA
Unigene74976_All	818	6857	1495	-2.32882688120765	0	Down	0	XP_010924236.1/1.07202e-14/PREDICTED: probable calcium-binding protein CML36 [Elaeis guineensis]	NA	sp|Q9FYK2|CML25_ARATH/2e-10/Probable calcium-binding protein CML25 OS=Arabidopsis thaliana GN=CML25 PE=2 SV=1	egu:105047122/2e-15/probable calcium-binding protein CML36; K13448 calcium-binding protein CML	At1g24620/5e-10/[T] KOG0027 Calmodulin and related proteins (EF-Hand superfamily)	NA	NA
Unigene50447_All	6317	7330.52	1748.05	-2.1995639336023	0	Down	0	XP_020099903.1/5.91059e-11/titin isoform X5 [Ananas comosus]	NA	NA	egu:105058786/2e-11/uncharacterized LOC105058786; K20478 golgin subfamily B member 1	At5g40450/2e-08/[S] KOG1181 FOG: Low-complexity	NA	NA
CL4252.Contig1_All	1491	6382.54	1265.46	-2.46586361166194	0	Down	0	XP_020250217.1/0/protein trichome birefringence-like 26 [Asparagus officinalis] &gt;ONK55250.1 uncharacterized protein A4U43_UnF5880 [Asparagus officinalis]	NA	sp|O04621|TBL26_ARATH/1e-126/Protein trichome birefringence-like 26 OS=Arabidopsis thaliana GN=TBL26 PE=2 SV=1	pda:103722329/3e-15/uncharacterized LOC103722329; K16573 gamma-tubulin complex component 6	At4g01080/3e-126/[S] LSE0451 A Uncharacterized protein	PTHR32285:SF9/6.9E-187/--	NA
CL4802.Contig5_All	3277	8626	2473	-1.93382431977181	0	Down	0	XP_008783492.1/0/PREDICTED: S-adenosyl-L-methionine-dependent tRNA 4-demethylwyosine synthase-like isoform X1 [Phoenix dactylifera]	XM_020848749.1/0.0/PREDICTED: Dendrobium catenatum S-adenosyl-L-methionine-dependent tRNA 4-demethylwyosine synthase (LOC110115495), mRNA	sp|Q8H8N3|TYW1_ORYSJ/0.0/S-adenosyl-L-methionine-dependent tRNA 4-demethylwyosine synthase OS=Oryza sativa subsp. japonica GN=TYW1 PE=2 SV=1	egu:105060806/0.0/S-adenosyl-L-methionine-dependent tRNA 4-demethylwyosine synthase; K15449 tRNA wybutosine-synthesizing protein 1 [EC:4.1.3.44]	At1g75200/0.0/[C] KOG1160 Fe-S oxidoreductase	PTHR21461:SF10/3.9E-230/--	biological_process:GO:0055114//oxidation-reduction process;GO:0008033//tRNA processing;cellular_component:GO:0016021//integral component of membrane;molecular_function:GO:0010181//FMN binding;GO:0051539//4 iron, 4 sulfur cluster binding;GO:0003824//catalytic activity;
CL5148.Contig15_All	2624	3922.08	206.85	-4.37635694371328	0	Down	0	XP_008801780.1/0/PREDICTED: heat shock protein 83 [Phoenix dactylifera]	XM_010942778.2/0.0/PREDICTED: Elaeis guineensis heat shock protein 83 (LOC105059479), mRNA	sp|P27323|HS901_ARATH/0.0/Heat shock protein 90-1 OS=Arabidopsis thaliana GN=HSP90-1 PE=1 SV=3	pda:103715800/0.0/heat shock protein 83; K04079 molecular chaperone HtpG	At5g52640/0.0/[O] KOG0019 Molecular chaperone (HSP90 family)	PR00775/9.2E-84/90kDa heat shock protein signature	NA
Unigene45307_All	5644	21388	11293	-1.05276763445416	0	Down	0	XP_020273658.1/0/clathrin heavy chain 1-like isoform X1 [Asparagus officinalis]	XM_020411510.1/0.0/PREDICTED: Asparagus officinalis clathrin heavy chain 1 (LOC109842662), mRNA	sp|Q2QYW2|CLH2_ORYSJ/0.0/Clathrin heavy chain 2 OS=Oryza sativa subsp. japonica GN=Os12g0104800 PE=3 SV=1	egu:105034085/0.0/clathrin heavy chain 1-like; K04646 clathrin heavy chain	At3g11130/0.0/[U] KOG0985 Vesicle coat protein clathrin, heavy chain	SM00299/3.0E-39/Clathrin heavy chain repeat homology	NA
Unigene11229_All	4929	20376.19	10607.29	-1.07322304392123	0	Down	0	XP_020273268.1/0/CBL-interacting protein kinase 2-like [Asparagus officinalis] &gt;ONK62448.1 uncharacterized protein A4U43_C07F3960 [Asparagus officinalis]	Z12622.1/0.0/A.sativum mRNA encoding precursor alliinase	sp|Q7X996|CIPK2_ORYSJ/0.0/CBL-interacting protein kinase 2 OS=Oryza sativa subsp. japonica GN=CIPK2 PE=2 SV=1	pda:103702112/0.0/CBL-interacting protein kinase 18-like; K07198 5'-AMP-activated protein kinase, catalytic alpha subunit [EC:2.7.11.11]	At5g58380/0.0/[T] KOG0583 Serine/threonine protein kinase	PS00108/-/Serine/Threonine protein kinases active-site signature.	biological_process:GO:0007165//signal transduction;cellular_component:GO:0016021//integral component of membrane;molecular_function:GO:0004674//protein serine/threonine kinase activity;GO:0005524//ATP binding;
CL4042.Contig2_All	1360	14132.67	6069.87	-1.35069137116506	0	Down	0	XP_020268161.1/1.84521e-118/zinc finger CCCH domain-containing protein 14-like [Asparagus officinalis] &gt;ONK68688.1 uncharacterized protein A4U43_C05F14850 [Asparagus officinalis]	XM_006603667.2/0.0/PREDICTED: Glycine max zinc finger CCCH domain-containing protein 14-like (LOC100803981), transcript variant X1, mRNA	sp|Q7F8R0|C3H14_ORYSJ/1e-96/Zinc finger CCCH domain-containing protein 14 OS=Oryza sativa subsp. japonica GN=Os02g0194200 PE=2 SV=1	ppp:PHYPADRAFT_164948/4e-06/hypothetical protein; K13210 far upstream element-binding protein	At5g06770/2e-41/[R] KOG1677 CCCH-type Zn-finger protein	PTHR10288/2.1E-92/--	NA
CL8762.Contig2_All	4553	8308	2346.4	-1.9554470834023	0	Down	0	XP_020272690.1/1.74797e-83/nuclear pore complex protein NUP1-like, partial [Asparagus officinalis]	NA	sp|Q9CAF4|NUP1_ARATH/7e-37/Nuclear pore complex protein NUP1 OS=Arabidopsis thaliana GN=NUP1 PE=1 SV=1	nnu:104590816/4e-57/nuclear pore complex protein NUP1-like; K14317 nuclear pore complex protein Nup214	At3g10650/2e-36/[YU] KOG0845 Nuclear pore complex, Nup98 component (sc Nup145/Nup100/Nup116)	PTHR33416/7.0E-138/--	NA
Unigene17230_All	766	926.47	6289.19	2.63166321120354	0	Up	0	XP_002534080.1/1.24466e-57/PREDICTED: histone H2B [Ricinus communis] &gt;EEF28303.1 histone h2b, putative [Ricinus communis]	X95691.1/0.0/A.cepa mRNA for histone H2b-like protein (clone p11)	sp|Q1S9I9|H2B1_MEDTR/7e-58/Probable histone H2B.1 OS=Medicago truncatula PE=3 SV=3	rcu:8278127/2e-58/histone H2B; K11252 histone H2B	At1g07790/3e-57/[B] KOG1744 Histone H2B	PF00125/2.3E-22/Core histone H2A/H2B/H3/H4	cellular_component:GO:0005634//nucleus;GO:0000786//nucleosome;molecular_function:GO:0003677//DNA binding;GO:0046982//protein heterodimerization activity;
CL7862.Contig7_All	1795	3711.92	166.92	-4.60633173016556	0	Down	0	ONK64873.1/1.10958e-18/uncharacterized protein A4U43_C07F30890 [Asparagus officinalis]	NA	NA	NA	NA	PTHR35324/7.0E-13/--	NA
CL16882.Contig3_All	772	4114	321	-3.81129143482988	0	Down	0	XP_020706031.1/4.60042e-13/uncharacterized protein LOC110116687 [Dendrobium catenatum]	NA	NA	NA	NA	NA	NA
CL2945.Contig1_All	1023	3796.41	205.97	-4.33552452459653	0	Down	0	XP_020242161.1/3.23633e-62/universal stress protein PHOS32 [Asparagus officinalis] &gt;ONK61296.1 uncharacterized protein A4U43_C08F28230 [Asparagus officinalis]	NA	NA	NA	At3g03270/3e-48/[T] TWOG0093 FOG: USPA domain	PTHR31964:SF40/5.2E-87/--	NA
CL5272.Contig4_All	541	2618.98	9972.93	1.7976175379978	0	Up	0	NA	NA	NA	NA	NA	NA	NA
CL20188.Contig2_All	1569	3957	278	-3.96264512067644	0	Down	0	XP_020253196.1/0/fructose-bisphosphate aldolase, chloroplastic [Asparagus officinalis] &gt;ONK77508.1 uncharacterized protein A4U43_C02F7310 [Asparagus officinalis]	XM_020397607.1/0.0/PREDICTED: Asparagus officinalis fructose-bisphosphate aldolase, chloroplastic (LOC109830359), mRNA	sp|Q40677|ALFP_ORYSJ/0.0/Fructose-bisphosphate aldolase, chloroplastic OS=Oryza sativa subsp. japonica GN=ALDP PE=1 SV=2	pda:103703210/0.0/fructose-bisphosphate aldolase, chloroplastic-like; K01623 fructose-bisphosphate aldolase, class I [EC:4.1.2.13]	At2g01140/0.0/[G] KOG1557 Fructose-biphosphate aldolase	PTHR11627/0.0/--	NA
CL9329.Contig1_All	953	3695	180	-4.49090039613109	0	Down	0	XP_022157263.1/1.62193e-26/non-specific lipid-transfer protein 1-like [Momordica charantia]	NA	sp|Q03461|NLTP2_TOBAC/2e-23/Non-specific lipid-transfer protein 2 OS=Nicotiana tabacum PE=3 SV=1	NA	At5g59320/2e-20/[I] LSE0123 A Lipid transfer protein type 1	PR00382/3.7E-31/Plant phospholipid transfer protein signature	biological_process:GO:0006869//lipid transport;molecular_function:GO:0008289//lipid binding;
CL1460.Contig4_All	1940	8816	2710	-1.83322621575717	0	Down	0	XP_008455119.1/0/PREDICTED: pre-mRNA-splicing factor SLU7 [Cucumis melo]	XM_020404190.1/0.0/PREDICTED: Asparagus officinalis pre-mRNA-splicing factor SLU7-like (LOC109836328), mRNA	sp|Q6ZK48|SLU7_ORYSJ/0.0/Pre-mRNA-splicing factor SLU7 OS=Oryza sativa subsp. japonica GN=Os08g0127700 PE=2 SV=1	cmo:103495367/0.0/pre-mRNA-splicing factor SLU7; K12819 pre-mRNA-processing factor SLU7	At1g65660/0.0/[A] KOG2560 RNA splicing factor - Slu7p	PTHR12942/0.0/--	NA
CL23484.Contig27_All	761	12838.02	5294.11	-1.4093574807697	0	Down	0	AAV80430.1/1.82777e-16/metallothionein MT2a [Allium sativum]	AY821676.1/0.0/Allium sativum metallothionein MT2a (MT2a) mRNA, complete cds	sp|O22319|MT2_MUSAC/5e-06/Metallothionein-like protein type 2 OS=Musa acuminata PE=3 SV=2	NA	NA	NA	NA
Unigene51443_All	2047	7952	2217	-1.97410383012223	0	Down	0	XP_010939748.1/2.352e-48/PREDICTED: uncharacterized protein LOC105058495 [Elaeis guineensis]	NA	NA	NA	NA	PTHR33597/3.4E-24/--	NA
CL24144.Contig2_All	1414	8288.7	2417.91	-1.90878014528858	0	Down	0	XP_020084069.1/6.69675e-154/bifunctional epoxide hydrolase 2-like [Ananas comosus]	XM_004487236.2/0.0/PREDICTED: Cicer arietinum bifunctional epoxide hydrolase 2-like (LOC101497006), mRNA	NA	jcu:105650137/3e-110/LOW QUALITY PROTEIN: bifunctional epoxide hydrolase 2; K08726 soluble epoxide hydrolase / lipid-phosphate phosphatase [EC:3.3.2.10 3.1.3.76]	At4g02340/2e-55/[I] KOG4178 Soluble epoxide hydrolase	PR00412/2.1E-28/Epoxide hydrolase signature	NA
CL6929.Contig1_All	857	6112	1240	-2.43269926618876	0	Down	0	XP_022021312.1/1.73791e-26/zinc finger A20 and AN1 domain-containing stress-associated protein 5-like [Helianthus annuus] &gt;OTF87588.1 putative zinc finger, AN1-type, Zinc finger, A20-type [Helianthus annuus]	NA	sp|A3C039|SAP1_ORYSJ/4e-27/Zinc finger A20 and AN1 domain-containing stress-associated protein 1 OS=Oryza sativa subsp. japonica GN=SAP1 PE=2 SV=2	NA	At3g12630/3e-25/[R] KOG3173 Predicted Zn-finger protein	PTHR10634/6.0E-37/--	NA
CL6520.Contig2_All	801	3600.34	29.6	-7.0577870120005	0	Down	0	XP_021684062.1/5.90236e-70/22.0 kDa class IV heat shock protein-like [Hevea brasiliensis]	XM_020336285.1/0.0/PREDICTED: Aegilops tauschii subsp. tauschii 16.9 kDa class I heat shock protein 1-like (LOC109777704), mRNA	sp|P19244|HSP41_PEA/3e-49/22.7 kDa class IV heat shock protein OS=Pisum sativum GN=HSP22.7 PE=2 SV=1	hbr:110667504/9e-71/22.0 kDa class IV heat shock protein-like; K13993 HSP20 family protein	At4g10250/1e-43/[O] KOG0710 Molecular chaperone (small heat-shock protein Hsp26/Hsp42)	PS01031/24.771/Heat shock hsp20 proteins family profile.	NA
CL8939.Contig46_All	3525	5262.55	843.24	-2.77314166934928	0	Down	0	XP_020261425.1/0/crocetin glucosyltransferase 2-like [Asparagus officinalis] &gt;ONK72351.1 uncharacterized protein A4U43_C04F18520 [Asparagus officinalis]	XM_019219701.1/0.0/PREDICTED: Vitis vinifera UDP-glycosyltransferase 74F2-like (LOC109122547), mRNA	sp|Q6X1C0|GLT2_CROSA/3e-142/Crocetin glucosyltransferase 2 OS=Crocus sativus GN=GLT2 PE=1 SV=1	pda:103706057/2e-169/crocetin glucosyltransferase 2-like; K13691 pathogen-inducible salicylic acid glucosyltransferase [EC:2.4.1.-]	At2g43820/3e-141/[GC] KOG1192 UDP-glucuronosyl and UDP-glucosyl transferase	PTHR11926:SF299/1.6E-194/--	NA
CL16288.Contig6_All	1814	7714.9	2110.15	-2.00169674368523	0	Down	0	XP_020271607.1/2.06105e-173/WRKY transcription factor WRKY24 [Asparagus officinalis]	XM_010554904.1/0.0/PREDICTED: Tarenaya hassleriana probable WRKY transcription factor 33 (LOC104823362), mRNA	sp|Q6IEQ7|WRK24_ORYSJ/4e-123/WRKY transcription factor WRKY24 OS=Oryza sativa subsp. japonica GN=WRKY24 PE=2 SV=1	egu:105044758/9e-165/WRKY transcription factor WRKY24; K13424 WRKY transcription factor 33	At2g38470/2e-97/[KT] LSE0036 A WRKY superfamily transcription factors	PTHR31221:SF1/1.1E-193/--	NA
CL8130.Contig2_All	2142	7700.73	2110.18	-1.99902399054233	0	Down	0	AKN10304.1/3.23948e-22/transcription factor ERF11 [Eriobotrya japonica]	XM_009388905.2/0.0/PREDICTED: Musa acuminata subsp. malaccensis ethylene-responsive transcription factor 11-like (LOC103974142), mRNA	sp|Q9LW49|ERF4_NICSY/3e-22/Ethylene-responsive transcription factor 4 OS=Nicotiana sylvestris GN=ERF4 PE=2 SV=1	pxb:103944178/5e-23/ethylene-responsive transcription factor 4 isoform X1; K09286 EREBP-like factor	At5g44210/1e-21/[K] LSE0301 A AP2 domain transcription factor	NA	biological_process:GO:0006351//transcription, DNA-templated;cellular_component:GO:0005634//nucleus;molecular_function:GO:0003677//DNA binding;GO:0003700//DNA binding transcription factor activity;
CL8130.Contig1_All	807	8324.86	2480.09	-1.87842837833833	0	Down	0	AKN10304.1/9.35092e-24/transcription factor ERF11 [Eriobotrya japonica]	XM_009388905.2/0.0/PREDICTED: Musa acuminata subsp. malaccensis ethylene-responsive transcription factor 11-like (LOC103974142), mRNA	sp|Q9LW49|ERF4_NICSY/2e-23/Ethylene-responsive transcription factor 4 OS=Nicotiana sylvestris GN=ERF4 PE=2 SV=1	pxb:103944178/1e-24/ethylene-responsive transcription factor 4 isoform X1; K09286 EREBP-like factor	At5g44210/5e-23/[K] LSE0301 A AP2 domain transcription factor	PR00367/3.3E-11/Ethylene responsive element binding protein signature	biological_process:GO:0006351//transcription, DNA-templated;cellular_component:GO:0005634//nucleus;molecular_function:GO:0003677//DNA binding;GO:0003700//DNA binding transcription factor activity;
CL2475.Contig7_All	2422	5716.55	1077.24	-2.53919986493743	0	Down	0	XP_019255352.1/0/PREDICTED: elongation factor 1-alpha [Nicotiana attenuata] &gt;OIS96528.1 elongation factor 1-alpha [Nicotiana attenuata]	XM_019399807.1/0.0/PREDICTED: Nicotiana attenuata elongation factor 1-alpha (LOC109233991), mRNA	sp|P17786|EF1A_SOLLC/0.0/Elongation factor 1-alpha OS=Solanum lycopersicum PE=2 SV=1	nto:104117281/0.0/elongation factor 1-alpha-like; K03231 elongation factor 1-alpha	At5g60390/0.0/[J] KOG0052 Translation elongation factor EF-1 alpha/Tu	PF03143/1.6E-39/Elongation factor Tu C-terminal domain	cellular_component:GO:0005737//cytoplasm;molecular_function:GO:0003746//translation elongation factor activity;GO:0005525//GTP binding;GO:0003924//GTPase activity;
CL5547.Contig2_All	1214	12365.61	5052.89	-1.42254757523369	0	Down	0	AEX55238.1/4.35769e-82/putative cold-regulated protein [Allium sativum]	JN011461.1/0.0/Allium sativum clone CRm12-3 putative cold-regulated protein mRNA, complete cds	sp|Q5JNJ5|ENL1_ORYSJ/1e-22/Early nodulin-like protein 1 OS=Oryza sativa subsp. japonica GN=ENODL1 PE=1 SV=1	thj:104811869/3e-22/early nodulin-like protein 2; K03006 DNA-directed RNA polymerase II subunit RPB1 [EC:2.7.7.6]	At5g53870/8e-22/[S] LSE0042 A Uncharacterized plastocyanin-like protein, probably non-copper-binding	PTHR33021:SF45/2.3E-44/--	NA
Unigene74849_All	1579	4935	718	-2.91238917894796	0	Down	0	XP_020257895.1/3.13852e-165/branched-chain-amino-acid aminotransferase 5, chloroplastic-like isoform X4 [Asparagus officinalis]	NA	sp|Q9M439|BCAT2_ARATH/3e-150/Branched-chain-amino-acid aminotransferase 2, chloroplastic OS=Arabidopsis thaliana GN=BCAT2 PE=1 SV=1	egu:105058186/4e-165/branched-chain-amino-acid aminotransferase 2, chloroplastic; K00826 branched-chain amino acid aminotransferase [EC:2.6.1.42]	At1g10070/8e-150/[E] KOG0975 Branched chain aminotransferase BCAT1, pyridoxal phosphate enzymes type IV superfamily	PS00770/-/Aminotransferases class-IV signature.	NA
CL8332.Contig1_All	1194	11003.2	4154.9	-1.53643233945745	0	Down	0	XP_008807998.1/4.52794e-130/PREDICTED: protein EXORDIUM-like 2 [Phoenix dactylifera]	XM_004299609.2/0.0/PREDICTED: Fragaria vesca subsp. vesca protein EXORDIUM-like 2 (LOC101298424), mRNA	sp|Q9FE06|EXOL2_ARATH/5e-112/Protein EXORDIUM-like 2 OS=Arabidopsis thaliana GN=EXL2 PE=2 SV=1	mdm:103418195/7e-15/protein SEH1-like; K14299 nucleoporin SEH1	NA	PTHR31279/3.0E-177/--	NA
Unigene9912_All	561	3854.91	279.73	-3.9159851306875	0	Down	0	XP_015952890.1/1.22055e-28/heat shock 22 kDa protein, mitochondrial isoform X2 [Arachis duranensis]	NA	sp|P46254|HS22M_PEA/4e-28/Heat shock 22 kDa protein, mitochondrial OS=Pisum sativum GN=HSP22 PE=2 SV=1	aip:107629638/2e-29/heat shock 22 kDa protein, mitochondrial isoform X2; K13993 HSP20 family protein	At4g25200/4e-21/[O] KOG0710 Molecular chaperone (small heat-shock protein Hsp26/Hsp42)	PTHR11527/9.1E-26/--	NA
CL2753.Contig5_All	1018	117.65	3785.15	4.87638240415202	0	Up	0	XP_017696251.1/1.73197e-15/PREDICTED: histone H1-like [Phoenix dactylifera]	NM_100553.3/0.0/Arabidopsis thaliana winged-helix DNA-binding transcription factor family protein mRNA	sp|P23444|H1_MAIZE/2e-15/Histone H1 OS=Zea mays PE=2 SV=2	pda:103697861/3e-16/histone H1-like; K11275 histone H1/5	NA	PS51504/27.827/Linker histone H1/H5 globular (H15) domain profile.	biological_process:GO:0006334//nucleosome assembly;cellular_component:GO:0005634//nucleus;GO:0000786//nucleosome;molecular_function:GO:0003677//DNA binding;
CL1428.Contig48_All	2198	8260.59	2467.75	-1.87444342404983	0	Down	0	XP_022034683.1/0/polyubiquitin-like [Helianthus annuus] &gt;OTG28215.1 putative ubiquitin [Helianthus annuus]	XM_015726210.1/0.0/PREDICTED: Ricinus communis polyubiquitin (LOC107262154), mRNA	sp|Q8H159|UBQ10_ARATH/0.0/Polyubiquitin 10 OS=Arabidopsis thaliana GN=UBQ10 PE=2 SV=2	han:110936586/0.0/polyubiquitin-like; K08770 ubiquitin C	CE01921/0.0/[OR] KOG0001 Ubiquitin and ubiquitin-like proteins	PS00299/-/Ubiquitin domain signature.	NA
CL22490.Contig5_All	4231	9437.42	3178.83	-1.70129148828703	0	Down	0	ABO36622.1/1.0959e-45/copia LTR rider [Solanum lycopersicum] &gt;ABO36636.1 copia LTR rider [Solanum lycopersicum]	XM_010070263.1/0.0/PREDICTED: Eucalyptus grandis MDIS1-interacting receptor like kinase 2 (LOC104455474), mRNA	sp|P10978|POLX_TOBAC/1e-39/Retrovirus-related Pol polyprotein from transposon TNT 1-94 OS=Nicotiana tabacum PE=2 SV=1	adu:107466525/2e-19/LOW QUALITY PROTEIN: DNA-directed RNA polymerase II subunit 1-like; K03006 DNA-directed RNA polymerase II subunit RPB1 [EC:2.7.7.6]	At1g37110/2e-41/[R] KOG0017 FOG: Transposon-encoded proteins with TYA, reverse transcriptase, integrase domains in various combinations	PTHR11439/1.1E-55/--	NA
CL4042.Contig3_All	1302	12964	5492	-1.37050223859799	0	Down	0	XP_020268161.1/7.8562e-94/zinc finger CCCH domain-containing protein 14-like [Asparagus officinalis] &gt;ONK68688.1 uncharacterized protein A4U43_C05F14850 [Asparagus officinalis]	XM_016043444.1/0.0/PREDICTED: Ziziphus jujuba zinc finger CCCH domain-containing protein 14 (LOC107432330), mRNA	sp|Q7F8R0|C3H14_ORYSJ/3e-81/Zinc finger CCCH domain-containing protein 14 OS=Oryza sativa subsp. japonica GN=Os02g0194200 PE=2 SV=1	ppp:PHYPADRAFT_164948/5e-06/hypothetical protein; K13210 far upstream element-binding protein	At5g06770/5e-42/[R] KOG1677 CCCH-type Zn-finger protein	PS50103/8.305/Zinc finger C3H1-type profile.	molecular_function:GO:0003723//RNA binding;GO:0046872//metal ion binding;
CL14161.Contig3_All	854	4052.4	362.64	-3.61356145715726	0	Down	0	XP_008780776.1/1.28903e-53/PREDICTED: uncharacterized protein Os08g0359500-like [Phoenix dactylifera]	XM_016086919.2/0.0/PREDICTED: Arachis duranensis uncharacterized protein OsI_027940 (LOC107467743), partial mRNA	sp|P0C8Z0|Y8359_ORYSI/2e-31/Uncharacterized protein OsI_027940 OS=Oryza sativa subsp. indica GN=OsI_027940 PE=1 SV=2	ats:109775572/1e-44/LOC109775572; uncharacterized protein OsI_027940-like; K15730 cytosolic prostaglandin-E synthase [EC:5.3.99.3]	At4g02450/8e-23/[O] KOG3158 HSP90 co-chaperone p23	PTHR22932/1.5E-66/--	NA
Unigene62643_All	1547	18632	9604	-1.0874700794077	0	Down	0	XP_020247542.1/4.97524e-112/FAM10 family protein At4g22670 [Asparagus officinalis] &gt;ONK55967.1 uncharacterized protein A4U43_C10F2780 [Asparagus officinalis]	AY268950.2/0.0/Callitropsis nootkatensis ABI3-interacting protein 1 (AIP1) mRNA, complete cds	sp|Q93YR3|F10AL_ARATH/3e-100/FAM10 family protein At4g22670 OS=Arabidopsis thaliana GN=At4g22670 PE=1 SV=1	mus:103983029/2e-105/FAM10 family protein At4g22670-like; K09560 suppressor of tumorigenicity protein 13	At3g17870/1e-77/[OT] KOG1308 Hsp70-interacting protein Hip/Transient component of progesterone receptor complexes and an Hsp70-binding protein	PTHR22904:SF382/3.0E-159/--	molecular_function:GO:0046983//protein dimerization activity;
CL12199.Contig1_All	2008	6935.35	1737.64	-2.12823431590722	0	Down	0	XP_011092298.1/7.06876e-15/stromal 70 kDa heat shock-related protein, chloroplastic [Sesamum indicum]	NA	sp|Q02028|HSP7S_PEA/1e-15/Stromal 70 kDa heat shock-related protein, chloroplastic OS=Pisum sativum GN=HSP70 PE=2 SV=1	sind:105172524/1e-15/stromal 70 kDa heat shock-related protein, chloroplastic; K03283 heat shock 70kDa protein 1/2/6/8	At4g24280/4e-15/[O] KOG0102 Molecular chaperones mortalin/PBP74/GRP75, HSP70 superfamily	NA	biological_process:GO:0006457//protein folding;molecular_function:GO:0005524//ATP binding;GO:0051082//unfolded protein binding;
Unigene69149_All	1269	7931	2298	-1.91851882865926	0	Down	0	XP_020265819.1/3.97002e-57/protein FLX-like 4 [Asparagus officinalis] &gt;XP_020265820.1 protein FLX-like 4 [Asparagus officinalis] &gt;XP_020265821.1 protein FLX-like 4 [Asparagus officinalis] &gt;ONK70505.1 uncharacterized protein A4U43_C05F34400 [Asparagus officinalis]	NA	sp|Q84TD8|FLXL2_ARATH/1e-25/Protein FLX-like 2 OS=Arabidopsis thaliana GN=FLXL2 PE=1 SV=1	nto:104095355/3e-08/eukaryotic initiation factor 4A-9-like isoform X1; K03257 translation initiation factor 4A	NA	PTHR33405:SF4/1.4E-63/--	NA
Unigene13000_All	909	12268.47	5051.44	-1.4115835685685	0	Down	0	NA	AY821676.1/0.0/Allium sativum metallothionein MT2a (MT2a) mRNA, complete cds	NA	NA	NA	NA	NA
Unigene63301_All	1258	3753.97	259.17	-3.9878413292089	0	Down	0	XP_008813774.1/6.01214e-160/PREDICTED: protein HEAT-STRESS-ASSOCIATED 32 [Phoenix dactylifera]	XM_003635488.3/0.0/PREDICTED: Vitis vinifera protein HEAT-STRESS-ASSOCIATED 32 (LOC100854177), mRNA	sp|Q8GWL1|HSA32_ARATH/8e-142/Protein HEAT-STRESS-ASSOCIATED 32 OS=Arabidopsis thaliana GN=HSA32 PE=2 SV=1	NA	At4g21320/1e-122/[OR] LSE0115 A Subtilisin-like proteinase	PF02679/1.5E-80/(2R)-phospho-3-sulfolactate synthase (ComA)	molecular_function:GO:0003824//catalytic activity;
CL11065.Contig1_All	1734	4620.34	13447	1.40981857753673	0	Up	0	XP_020276927.1/0/glutamine synthetase cytosolic isozyme 1 [Asparagus officinalis] &gt;ONK61316.1 uncharacterized protein A4U43_C08F28580 [Asparagus officinalis]	KJ881170.1/0.0/Eichhornia crassipes glutamine synthetase (GS1c) mRNA, complete cds	sp|P04078|GLNA1_MEDSA/0.0/Glutamine synthetase cytosolic isozyme OS=Medicago sativa PE=2 SV=1	pxb:103959902/0.0/glutamine synthetase cytosolic isozyme isoform X1; K01915 glutamine synthetase [EC:6.3.1.2]	At1g66200/0.0/[E] KOG0683 Glutamine synthetase	PF03951/1.2E-10/Glutamine synthetase, beta-Grasp domain	biological_process:GO:0006542//glutamine biosynthetic process;molecular_function:GO:0004356//glutamate-ammonia ligase activity;GO:0005524//ATP binding;
Unigene68340_All	3954	9004	2944	-1.74418322882439	0	Down	0	XP_020250458.1/0/DEAD-box ATP-dependent RNA helicase 42 isoform X1 [Asparagus officinalis]	XM_020721611.1/0.0/PREDICTED: Phalaenopsis equestris DEAD-box ATP-dependent RNA helicase 42 (LOC110022580), transcript variant X6, mRNA	sp|Q8H0U8|RH42_ARATH/0.0/DEAD-box ATP-dependent RNA helicase 42 OS=Arabidopsis thaliana GN=RH42 PE=1 SV=2	pda:103709605/0.0/DEAD-box ATP-dependent RNA helicase 42-like; K12811 ATP-dependent RNA helicase DDX46/PRP5 [EC:3.6.4.13]	At1g20920/0.0/[A] KOG0334 RNA helicase	PS00039/-/DEAD-box subfamily ATP-dependent helicases signature.	NA
CL183.Contig5_All	2148	15384	7249	-1.2169716171218	0	Down	0	XP_002509580.1/0/PREDICTED: hsp70-Hsp90 organizing protein 3 [Ricinus communis] &gt;EEF50967.1 heat shock protein 70 (HSP70)-interacting protein, putative [Ricinus communis]	XM_020391870.1/0.0/PREDICTED: Asparagus officinalis hsp70-Hsp90 organizing protein 2-like (LOC109825136), mRNA	sp|Q9STH1|HSOP3_ARATH/0.0/Hsp70-Hsp90 organizing protein 3 OS=Arabidopsis thaliana GN=HOP3 PE=2 SV=1	rcu:8272118/0.0/hsp70-Hsp90 organizing protein 3; K09553 stress-induced-phosphoprotein 1	At4g12400/0.0/[O] KOG0548 Molecular co-chaperone STI1	SM00028/1.8E-4/Tetratricopeptide repeats	NA
CL3944.Contig3_All	3869	10327	3777	-1.58250336578524	0	Down	0	XP_020273505.1/0/uncharacterized protein LOC109848433 isoform X4 [Asparagus officinalis]	XM_020417916.1/0.0/PREDICTED: Asparagus officinalis uncharacterized LOC109848433 (LOC109848433), transcript variant X4, mRNA	sp|F4JEX5|FIGL1_ARATH/5e-67/ATPase family AAA domain-containing protein FIGL1 OS=Arabidopsis thaliana GN=FIGL1 PE=2 SV=2	mtr:MTR_1g101870/1e-107/elongation factor 1-alpha; K03231 elongation factor 1-alpha	At1g02890_2/0.0/[O] KOG0737 AAA+-type ATPase	PTHR23074:SF89/0.0/--	NA
Unigene56051_All	489	5429	979	-2.60270056235284	0	Down	0	NA	NA	NA	NA	NA	NA	NA
CL11819.Contig3_All	2210	402.66	4602.8	3.38348284471824	0	Up	0	XP_020268446.1/0/uncharacterized protein LOC109843897 [Asparagus officinalis]	XM_020412857.1/0.0/PREDICTED: Asparagus officinalis beta-glucosidase BoGH3B-like (LOC109843897), mRNA	sp|A5JTQ3|XYL2_MEDSV/1e-35/Beta-xylosidase/alpha-L-arabinofuranosidase 2 OS=Medicago sativa subsp. varia GN=Xyl2 PE=2 SV=1	dct:110109642/0.0/uncharacterized protein LOC110109642; K05349 beta-glucosidase [EC:3.2.1.21]	At5g20950/0.0/[GRV] LSE0437 A Predicted beta-glucosidase	PTHR30620:SF39/0.0/--	NA
Unigene39689_All	2046	6832	1701	-2.13731967738435	0	Down	0	XP_002524155.1/2.81983e-70/PREDICTED: uncharacterized protein LOC8274802 [Ricinus communis] &gt;EEF38218.1 Inter-alpha-trypsin inhibitor heavy chain H3 precursor, putative [Ricinus communis]	NA	NA	NA	Hs5174403/3e-06/[PT] KOG2353 L-type voltage-dependent Ca2+ channel, alpha2/delta subunit	PTHR10579:SF64/8.4E-68/--	NA
CL10788.Contig3_All	1614	5721	1126	-2.47645536038093	0	Down	0	ONK61449.1/0/uncharacterized protein A4U43_C08F30030 [Asparagus officinalis]	XM_020344269.1/0.0/PREDICTED: Aegilops tauschii subsp. tauschii ACT domain-containing protein ACR9 (LOC109785666), transcript variant X2, mRNA	sp|O80644|ACR9_ARATH/1e-166/ACT domain-containing protein ACR9 OS=Arabidopsis thaliana GN=ACR9 PE=2 SV=1	NA	At2g39570/3e-166/[R] LSE0442 A ACT domain	PTHR31096:SF4/2.2E-241/--	NA
CL3762.Contig1_All	1328	17147.33	8566.39	-1.13261953110214	0	Down	0	NA	NA	NA	NA	NA	NA	NA
CL2865.Contig2_All	538	238.32	4086.7	3.9685695634032	0	Up	0	OAY82664.1/4.01227e-19/hypothetical protein ACMD2_14546 [Ananas comosus]	AM483607.2/0.0/Vitis vinifera contig VV78X047572.2, whole genome shotgun sequence	NA	NA	NA	NA	NA
CL23484.Contig18_All	2150	19214.61	10127.43	-1.05533042440013	0	Down	0	XP_020254656.1/2.92223e-40/G2/mitotic-specific cyclin S13-7-like isoform X1 [Asparagus officinalis] &gt;ONK78503.1 uncharacterized protein A4U43_C02F19460 [Asparagus officinalis]	AY821676.1/0.0/Allium sativum metallothionein MT2a (MT2a) mRNA, complete cds	sp|Q0JIF2|CCB11_ORYSJ/3e-33/Cyclin-B1-1 OS=Oryza sativa subsp. japonica GN=CYCB1-1 PE=2 SV=2	soe:110802855/7e-36/G2/mitotic-specific cyclin S13-7-like; K21777 G2/mitotic-specific cyclin-B, other	At2g26760/9e-26/[D] KOG0653 Cyclin B and related kinase-activating proteins	PTHR11926:SF98/3.8E-27/--	NA
CL4040.Contig4_All	1437	4093.75	405.36	-3.46754220587897	0	Down	0	XP_010030046.1/2.73954e-152/PREDICTED: chlorophyll a-b binding protein 4, chloroplastic [Eucalyptus grandis] &gt;KCW83631.1 hypothetical protein EUGRSUZ_B00523 [Eucalyptus grandis]	XM_018584551.1/0.0/PREDICTED: Raphanus sativus chlorophyll a-b binding protein 4, chloroplastic (LOC108812318), mRNA	sp|P27521|CA4_ARATH/1e-151/Chlorophyll a-b binding protein 4, chloroplastic OS=Arabidopsis thaliana GN=LHCA4 PE=1 SV=1	egr:104419910/4e-153/chlorophyll a-b binding protein 4, chloroplastic; K08910 light-harvesting complex I chlorophyll a/b binding protein 4	At3g47470/2e-151/[C] LSE0391 A Chlorophyll A/B binding protein	PTHR21649:SF17/1.1E-177/--	biological_process:GO:0009765//photosynthesis, light harvesting;GO:0018298//protein-chromophore linkage;cellular_component:GO:0009535//chloroplast thylakoid membrane;GO:0009523//photosystem II;GO:0016021//integral component of membrane;GO:0009522//photosystem I;molecular_function:GO:0016168//chlorophyll binding;
Unigene14518_All	812	9854	3514	-1.61899012373106	0	Down	0	XP_022010890.1/9.41384e-07/defensin-like protein 1 [Helianthus annuus] &gt;OTF94165.1 putative defensin-like protein [Helianthus annuus]	NA	sp|Q9ZUL8|DEF10_ARATH/2e-07/Defensin-like protein 10 OS=Arabidopsis thaliana GN=PDF2.6 PE=3 SV=1	NA	NA	NA	NA
CL4057.Contig1_All	1683	8660.41	2776.15	-1.77274464864258	0	Down	0	XP_010904533.1/1.30708e-147/PREDICTED: leucine-rich repeat receptor-like serine/threonine/tyrosine-protein kinase SOBIR1 [Elaeis guineensis]	NA	sp|Q9SKB2|SBIR1_ARATH/3e-128/Leucine-rich repeat receptor-like serine/threonine/tyrosine-protein kinase SOBIR1 OS=Arabidopsis thaliana GN=SOBIR1 PE=1 SV=1	han:110879860/3e-139/leucine-rich repeat receptor-like serine/threonine/tyrosine-protein kinase SOBIR1; K04733 interleukin-1 receptor-associated kinase 4 [EC:2.7.11.1]	At2g31880/6e-128/[T] LSE0002 A Receptor protein kinase containing LRR repeats	PF00069/2.0E-43/Protein kinase domain	NA
CL9062.Contig1_All	2089	16672	8264	-1.1439098668407	0	Down	0	XP_020111678.1/0/glucose-6-phosphate 1-dehydrogenase, cytoplasmic isoform-like [Ananas comosus] &gt;XP_020111680.1 glucose-6-phosphate 1-dehydrogenase, cytoplasmic isoform-like [Ananas comosus] &gt;XP_020111681.1 glucose-6-phosphate 1-dehydrogenase, cytoplasmic isoform-like [Ananas comosus] &gt;XP_020111682.1 glucose-6-phosphate 1-dehydrogenase, cytoplasmic isoform-like [Ananas comosus]	XM_010931742.2/0.0/PREDICTED: Elaeis guineensis glucose-6-phosphate 1-dehydrogenase, cytoplasmic isoform (LOC105051357), transcript variant X1, mRNA	sp|Q9FJI5|G6PD6_ARATH/0.0/Glucose-6-phosphate 1-dehydrogenase, cytoplasmic isoform 2 OS=Arabidopsis thaliana GN=ACG12 PE=2 SV=1	pda:103708842/0.0/glucose-6-phosphate 1-dehydrogenase, cytoplasmic isoform-like; K00036 glucose-6-phosphate 1-dehydrogenase [EC:1.1.1.49 1.1.1.363]	At5g40760/0.0/[G] KOG0563 Glucose-6-phosphate 1-dehydrogenase	PTHR23429:SF6/0.0/--	NA
Unigene34293_All	914	4671	659	-2.95677591821939	0	Down	0	NA	NA	NA	NA	NA	NA	NA
CL5627.Contig2_All	11979	10364.5	3863.39	-1.55510613698999	0	Down	0	XP_020274220.1/0/LOW QUALITY PROTEIN: transformation/transcription domain-associated protein-like [Asparagus officinalis]	XM_020418631.1/0.0/PREDICTED: Asparagus officinalis transformation/transcription domain-associated protein-like (LOC109848909), mRNA	sp|Q5Z987|ATR_ORYSJ/2e-16/Serine/threonine-protein kinase ATR OS=Oryza sativa subsp. japonica GN=Os06g0724700 PE=2 SV=1	pda:103710945/0.0/transformation/transcription domain-associated protein-like; K08874 transformation/transcription domain-associated protein	At2g17930/0.0/[TBLD] KOG0889 Histone acetyltransferase SAGA, TRRAP/TRA1 component, PI-3 kinase superfamily	PF02259/1.0E-40/FAT domain	NA
Unigene34192_All	1536	7386	2045	-1.98408726280375	0	Down	0	NA	XM_012990968.1/0.0/PREDICTED: Erythranthe guttatus zinc finger MYM-type protein 1-like (LOC105966414), mRNA	NA	NA	NA	NA	NA
CL1946.Contig2_All	1796	11387.99	4542.86	-1.4572352239569	0	Down	0	XP_006360053.1/4.24847e-80/PREDICTED: multiple organellar RNA editing factor 8, chloroplastic/mitochondrial-like [Solanum tuberosum]	XM_021752116.1/0.0/PREDICTED: Manihot esculenta multiple organellar RNA editing factor 8, chloroplastic/mitochondrial-like (LOC110611717), mRNA	sp|Q9LKA5|MORF8_ARATH/9e-74/Multiple organellar RNA editing factor 8, chloroplastic/mitochondrial OS=Arabidopsis thaliana GN=MORF8 PE=1 SV=1	ccaj:109792484/5e-50/multiple organellar RNA editing factor 3, mitochondrial-like; K09699 2-oxoisovalerate dehydrogenase E2 component (dihydrolipoyl transacylase) [EC:2.3.1.168]	At3g15000/2e-73/[M] LSE0398 A DAG protein involved in chloroplast differentiation/palisade development and related proteins	PTHR31346/1.0E-154/--	NA
CL9691.Contig2_All	3449	6097	1353	-2.30333255010718	0	Down	0	ONK70430.1/0/uncharacterized protein A4U43_C05F33650 [Asparagus officinalis]	XM_008222468.1/0.0/PREDICTED: Prunus mume chaperone protein ClpB4, mitochondrial (LOC103320749), mRNA	sp|Q0E3C8|CLPB3_ORYSJ/0.0/Chaperone protein ClpB3, mitochondrial OS=Oryza sativa subsp. japonica GN=CLPB3 PE=2 SV=3	pavi:110762588/0.0/chaperone protein ClpB4, mitochondrial; K03695 ATP-dependent Clp protease ATP-binding subunit ClpB	At2g25140/0.0/[O] KOG1051 Chaperone HSP104 and related ATP-dependent Clp proteases	PTHR11638/0.0/--	biological_process:GO:0016485//protein processing;GO:0009408//response to heat;cellular_component:GO:0005737//cytoplasm;molecular_function:GO:0005524//ATP binding;
Unigene28427_All	3285	5477.45	1043.38	-2.52363456881456	0	Down	0	XP_010936352.2/0/PREDICTED: chaperone protein ClpB3, chloroplastic isoform X2 [Elaeis guineensis]	XM_020394472.1/0.0/PREDICTED: Asparagus officinalis chaperone protein ClpB3, chloroplastic-like (LOC109827467), partial mRNA	sp|Q9LF37|CLPB3_ARATH/0.0/Chaperone protein ClpB3, chloroplastic OS=Arabidopsis thaliana GN=CLPB3 PE=1 SV=1	pda:103709261/0.0/chaperone protein ClpB3, chloroplastic; K03695 ATP-dependent Clp protease ATP-binding subunit ClpB	At5g15450/0.0/[O] KOG1051 Chaperone HSP104 and related ATP-dependent Clp proteases	PF00004/1.3E-12/ATPase family associated with various cellular activities (AAA)	biological_process:GO:0016485//protein processing;GO:0009408//response to heat;cellular_component:GO:0005737//cytoplasm;molecular_function:GO:0005524//ATP binding;
CL3853.Contig4_All	1418	4552.62	619.75	-3.0083336169089	0	Down	0	XP_020275661.1/1.20817e-22/probable WRKY transcription factor 70 [Asparagus officinalis] &gt;ONK62666.1 uncharacterized protein A4U43_C07F6710 [Asparagus officinalis]	NA	sp|Q9LY00|WRK70_ARATH/1e-11/Probable WRKY transcription factor 70 OS=Arabidopsis thaliana GN=WRKY70 PE=2 SV=1	csat:104760397/2e-07/disease resistance protein RRS1-like; K16225 probable WRKY transcription factor 52	At3g56400/3e-11/[KT] LSE0036 A WRKY superfamily transcription factors	PF03106/1.1E-11/WRKY DNA -binding domain	NA
Unigene69043_All	1763	6437	1541	-2.19391645042217	0	Down	0	XP_010923814.1/5.37504e-135/PREDICTED: F-box protein At5g46170-like [Elaeis guineensis]	XR_001802393.1/0.0/PREDICTED: Daucus carota subsp. sativus F-box protein At5g46170-like (LOC108199348), transcript variant X2, misc_RNA	sp|Q9FNK5|FB285_ARATH/2e-122/F-box protein At5g46170 OS=Arabidopsis thaliana GN=At5g46170 PE=2 SV=1	NA	At5g46170/5e-122/[R] LSE0164 A F-box domain	PTHR31215/2.5E-192/--	NA
Unigene33710_All	1080	3585	235	-4.06263530045152	0	Down	0	XP_010930383.1/1.5476e-147/PREDICTED: chlorophyll a-b binding protein CP26, chloroplastic-like [Elaeis guineensis]	XM_010932081.2/0.0/PREDICTED: Elaeis guineensis chlorophyll a-b binding protein CP26, chloroplastic-like (LOC105051572), mRNA	sp|Q9XF89|CB5_ARATH/2e-139/Chlorophyll a-b binding protein CP26, chloroplastic OS=Arabidopsis thaliana GN=LHCB5 PE=1 SV=1	egu:105051572/2e-148/chlorophyll a-b binding protein CP26, chloroplastic-like; K08916 light-harvesting complex II chlorophyll a/b binding protein 5	At4g10340/5e-139/[C] LSE0391 A Chlorophyll A/B binding protein	PTHR21649/1.2E-209/--	biological_process:GO:0009765//photosynthesis, light harvesting;GO:0018298//protein-chromophore linkage;cellular_component:GO:0009535//chloroplast thylakoid membrane;GO:0009523//photosystem II;GO:0016021//integral component of membrane;GO:0009522//photosystem I;molecular_function:GO:0016168//chlorophyll binding;
CL7543.Contig3_All	1720	9757	3502	-1.60965338793205	0	Down	0	XP_020273620.1/0/ADP-ribosylation factor GTPase-activating protein AGD7 [Asparagus officinalis] &gt;ONK62309.1 uncharacterized protein A4U43_C07F2570 [Asparagus officinalis]	NA	sp|Q9M354|AGD6_ARATH/3e-155/Probable ADP-ribosylation factor GTPase-activating protein AGD6 OS=Arabidopsis thaliana GN=AGD6 PE=1 SV=1	nnu:104594590/8e-170/probable ADP-ribosylation factor GTPase-activating protein AGD6; K12492 ADP-ribosylation factor GTPase-activating protein 1	At3g53710/7e-155/[TUZ] KOG0704 ADP-ribosylation factor GTPase activator	PTHR23180:SF293/2.5E-197/--	molecular_function:GO:0046872//metal ion binding;GO:0005096//GTPase activator activity;
CL24144.Contig1_All	1360	7508.71	2139.52	-1.94267275157069	0	Down	0	XP_020084069.1/7.44666e-151/bifunctional epoxide hydrolase 2-like [Ananas comosus]	XM_004487236.2/0.0/PREDICTED: Cicer arietinum bifunctional epoxide hydrolase 2-like (LOC101497006), mRNA	NA	jcu:105650137/5e-111/LOW QUALITY PROTEIN: bifunctional epoxide hydrolase 2; K08726 soluble epoxide hydrolase / lipid-phosphate phosphatase [EC:3.3.2.10 3.1.3.76]	At3g51000/2e-58/[I] KOG4178 Soluble epoxide hydrolase	PR00412/6.0E-28/Epoxide hydrolase signature	NA
CL836.Contig5_All	1158	4516.99	613.15	-3.01244460254498	0	Down	0	XP_008238906.1/5.94924e-55/PREDICTED: protein P21-like [Prunus mume]	NA	sp|G5DC91|TLP1_MANZA/2e-56/Thaumatin-like protein 1 OS=Manilkara zapota GN=TLP1 PE=1 SV=2	ats:109783940/8e-38/LOC109783940; G-type lectin S-receptor-like serine/threonine-protein kinase SD2-5; K04733 interleukin-1 receptor-associated kinase 4 [EC:2.7.11.1]	At4g11650/3e-51/[V] TWOG0215 Pathogenesis related proteins, group 5, and related proteins	PS00316/-/Thaumatin family signature.	NA
CL7675.Contig3_All	2595	8130	2514	-1.82466554596913	0	Down	0	XP_016582397.1/0/PREDICTED: glyoxysomal fatty acid beta-oxidation multifunctional protein MFP-a-like isoform X4 [Capsicum annuum]	XM_008811992.1/0.0/PREDICTED: Phoenix dactylifera peroxisomal fatty acid beta-oxidation multifunctional protein MFP2 (LOC103721688), mRNA	sp|Q39659|MFPA_CUCSA/0.0/Glyoxysomal fatty acid beta-oxidation multifunctional protein MFP-a OS=Cucumis sativus PE=1 SV=1	egu:105052538/0.0/glyoxysomal fatty acid beta-oxidation multifunctional protein MFP-a; K10527 enoyl-CoA hydratase/3-hydroxyacyl-CoA dehydrogenase [EC:4.2.1.17 1.1.1.35 1.1.1.211]	At3g06860/0.0/[I] KOG1683 Hydroxyacyl-CoA dehydrogenase/enoyl-CoA hydratase	PTHR23309:SF23/0.0/--	biological_process:GO:0006631//fatty acid metabolic process;molecular_function:GO:0003857//3-hydroxyacyl-CoA dehydrogenase activity;
Unigene16314_All	634	376.39	4405.25	3.41752884776448	0	Up	0	ACG30677.1/8.617e-49/histone H4 [Zea mays]	XM_013604451.1/0.0/Medicago truncatula histone H4 domain protein mRNA	sp|P0CG89|H4_SOYBN/2e-50/Histone H4 OS=Glycine max PE=3 SV=1	ppp:PHYPADRAFT_152862/5e-49/HFO1503; histone H4; K11254 histone H4	At5g59970/5e-50/[B] KOG3467 Histone H4	PF15511/1.3E-8/Centromere kinetochore component CENP-T histone fold	NA
CL7901.Contig6_All	927	4513.34	618.37	-2.99904807327886	0	Down	0	KVI01506.1/1.00945e-62/Alpha crystallin/Hsp20 domain-containing protein [Cynara cardunculus var. scolymus]	XM_010521533.2/0.0/PREDICTED: Tarenaya hassleriana 17.6 kDa class II heat shock protein-like (LOC104799154), mRNA	sp|P46516|HSP21_HELAN/4e-58/17.9 kDa class II heat shock protein OS=Helianthus annuus GN=HSP17.9 PE=2 SV=1	aip:107606291/2e-63/17.9 kDa class II heat shock protein; K13993 HSP20 family protein	At5g12020/1e-50/[O] KOG0710 Molecular chaperone (small heat-shock protein Hsp26/Hsp42)	PS01031/23.367/Heat shock hsp20 proteins family profile.	NA
Unigene57320_All	1388	9388	3290	-1.64412510132782	0	Down	0	XP_020249935.1/2.79479e-174/probable BOI-related E3 ubiquitin-protein ligase 3 isoform X1 [Asparagus officinalis] &gt;XP_020249942.1 probable BOI-related E3 ubiquitin-protein ligase 3 isoform X1 [Asparagus officinalis] &gt;ONK80822.1 uncharacterized protein A4U43_C01F22160 [Asparagus officinalis]	NA	sp|F4IDI6|BRG2_ARATH/7e-25/Probable BOI-related E3 ubiquitin-protein ligase 2 OS=Arabidopsis thaliana GN=BRG2 PE=1 SV=1	nnu:104593167/3e-146/E3 ubiquitin-protein ligase BOI-like; K19042 E3 ubiquitin-protein ligase BOI and related proteins [EC:2.3.2.27]	At1g10650/2e-108/[O] KOG1100 Predicted E3 ubiquitin ligase	PTHR10044/2.3E-153/--	molecular_function:GO:0016874//ligase activity;
CL9194.Contig4_All	1401	5795.78	1225.26	-2.37330975520246	0	Down	0	NA	NA	NA	NA	NA	NA	NA
Unigene14245_All	839	487.03	4720.95	3.14559981281701	0	Up	0	XP_002534080.1/2.28685e-57/PREDICTED: histone H2B [Ricinus communis] &gt;EEF28303.1 histone h2b, putative [Ricinus communis]	XM_018768095.1/0.0/PREDICTED: Nicotiana tomentosiformis histone H2B-like (LOC104088189), transcript variant X2, mRNA	sp|Q1S9I9|H2B1_MEDTR/2e-57/Probable histone H2B.1 OS=Medicago truncatula PE=3 SV=3	rcu:8278127/3e-58/histone H2B; K11252 histone H2B	At1g07790/7e-57/[B] KOG1744 Histone H2B	PR00621/2.4E-48/Histone H2B signature	cellular_component:GO:0005634//nucleus;GO:0000786//nucleosome;molecular_function:GO:0003677//DNA binding;GO:0046982//protein heterodimerization activity;
CL2315.Contig1_All	1799	5930.13	1298.32	-2.3228125636077	0	Down	0	XP_010906691.1/0/PREDICTED: AAA-ATPase ASD, mitochondrial-like [Elaeis guineensis]	AM454717.1/0.0/Vitis vinifera, whole genome shotgun sequence, contig VV78X052513.11, clone ENTAV 115	sp|Q9LJJ7|AATP9_ARATH/0.0/AAA-ATPase At3g28580 OS=Arabidopsis thaliana GN=At3g28580 PE=2 SV=1	hbr:110654349/0.0/AAA-ATPase ASD, mitochondrial-like; K08900 mitochondrial chaperone BCS1	At3g28580/0.0/[O] KOG0743 AAA+-type ATPase	PTHR23070/8.4E-289/--	cellular_component:GO:0016021//integral component of membrane;molecular_function:GO:0005524//ATP binding;
Unigene69082_All	2148	13035	5738	-1.3151655530815	0	Down	0	XP_020252528.1/2.72455e-72/uncharacterized protein LOC109829869 [Asparagus officinalis] &gt;XP_020252529.1 uncharacterized protein LOC109829869 [Asparagus officinalis] &gt;XP_020252530.1 uncharacterized protein LOC109829869 [Asparagus officinalis] &gt;ONK76932.1 uncharacterized protein A4U43_C02F1380 [Asparagus officinalis]	NA	sp|P37707|B2_DAUCA/8e-16/B2 protein OS=Daucus carota PE=2 SV=1	sind:105170420/3e-58/uncharacterized protein LOC105170420; K20100 YTH domain-containing protein 1	At2g32910/8e-38/[S] LSE0448 A Uncharacterized protein	SM00767/1.8E-62/--	NA
CL6922.Contig2_All	1051	5590.13	1130.26	-2.43762199516386	0	Down	0	AFP96754.1/3.47196e-60/chloroplast small heat shock protein [Agave americana]	NA	sp|Q10P60|HS26P_ORYSJ/3e-54/26.7 kDa heat shock protein, chloroplastic OS=Oryza sativa subsp. japonica GN=HSP26.7 PE=2 SV=1	egu:105042708/1e-60/small heat shock protein, chloroplastic-like; K13993 HSP20 family protein	At4g27670/4e-48/[O] KOG0710 Molecular chaperone (small heat-shock protein Hsp26/Hsp42)	PF00011/2.8E-28/Hsp20/alpha crystallin family	NA
Unigene63267_All	2114	9887	3628	-1.5777532198001	0	Down	0	AIY34665.1/0/4-coumarate:CoA ligase-like protein [Ornithogalum longebracteatum]	XM_008788010.1/0.0/PREDICTED: Phoenix dactylifera acetate/butyrate--CoA ligase AAE7, peroxisomal-like (LOC103704643), mRNA	sp|Q8VZF1|AEE7_ARATH/0.0/Acetate/butyrate--CoA ligase AAE7, peroxisomal OS=Arabidopsis thaliana GN=AAE7 PE=1 SV=1	sbi:8078245/1e-165/probable acyl-activating enzyme 1, peroxisomal; K00666 fatty-acyl-CoA synthase [EC:6.2.1.-]	At3g16910/0.0/[I] KOG1176 Acyl-CoA synthetase	PTHR24095/0.0/--	biological_process:GO:0008152//metabolic process;molecular_function:GO:0003824//catalytic activity;
CL2315.Contig4_All	1840	11290.87	4560.68	-1.43923064619179	0	Down	0	XP_010906691.1/0/PREDICTED: AAA-ATPase ASD, mitochondrial-like [Elaeis guineensis]	AM479856.1/0.0/Vitis vinifera, whole genome shotgun sequence, contig VV79X002315.9, clone ENTAV 115	sp|Q9LJJ7|AATP9_ARATH/3e-180/AAA-ATPase At3g28580 OS=Arabidopsis thaliana GN=At3g28580 PE=2 SV=1	rcu:8258154/0.0/AAA-ATPase ASD, mitochondrial; K08900 mitochondrial chaperone BCS1	At3g28580/6e-180/[O] KOG0743 AAA+-type ATPase	PF00004/3.4E-16/ATPase family associated with various cellular activities (AAA)	cellular_component:GO:0016021//integral component of membrane;molecular_function:GO:0005524//ATP binding;
Unigene148_All	1164	3287.16	142.84	-4.65576457948347	0	Down	0	XP_010920488.1/7.76728e-64/PREDICTED: putative wall-associated receptor kinase-like 16 [Elaeis guineensis]	NA	sp|Q9LMN7|WAK5_ARATH/2e-35/Wall-associated receptor kinase 5 OS=Arabidopsis thaliana GN=WAK5 PE=2 SV=1	ats:109732936/3e-54/LOC109732936; wall-associated receptor kinase 2-like isoform X1; K04733 interleukin-1 receptor-associated kinase 4 [EC:2.7.11.1]	At1g21230/5e-35/[T] LSE0034 A Protein kinase, contains EGF domain	PTHR27005/8.8E-92/--	NA
CL21458.Contig2_All	1223	12253	5220	-1.36240815056277	0	Down	0	OVA03887.1/7.67137e-68/Late embryogenesis abundant protein [Macleaya cordata]	NA	sp|Q9ZVD2|NHL13_ARATH/5e-57/NDR1/HIN1-like protein 13 OS=Arabidopsis thaliana GN=NHL13 PE=2 SV=1	NA	At2g27080/1e-56/[V] LSE0414 A Harpin-induced protein involved in plant hypersensitive response and related proteins	PTHR31852/9.3E-114/--	cellular_component:GO:0016021//integral component of membrane;
Unigene56849_All	2334	9498	3392	-1.61688242972239	0	Down	0	ONK66262.1/1.96918e-140/uncharacterized protein A4U43_C06F5890 [Asparagus officinalis]	XM_009417536.2/0.0/PREDICTED: Musa acuminata subsp. malaccensis protein decapping 5-like (LOC103996603), mRNA	sp|Q9C658|DCP5_ARATH/2e-50/Protein decapping 5 OS=Arabidopsis thaliana GN=DCP5 PE=1 SV=1	egu:105056334/1e-124/protein decapping 5; K18749 protein LSM14	At1g26110/1e-49/[U] KOG1073 Uncharacterized mRNA-associated protein RAP55	PTHR13586/2.8E-154/--	NA
CL23047.Contig2_All	11492	13489.48	6090.45	-1.27860884658435	0	Down	0	XP_020245808.1/0/E3 ubiquitin-protein ligase UPL1-like [Asparagus officinalis] &gt;ONK58274.1 uncharacterized protein A4U43_C09F10490 [Asparagus officinalis]	XM_020390219.1/0.0/PREDICTED: Asparagus officinalis E3 ubiquitin-protein ligase UPL1-like (LOC109823827), mRNA	sp|Q8GY23|UPL1_ARATH/0.0/E3 ubiquitin-protein ligase UPL1 OS=Arabidopsis thaliana GN=UPL1 PE=1 SV=3	pda:103710828/0.0/E3 ubiquitin-protein ligase UPL2-like; K10592 E3 ubiquitin-protein ligase HUWE1 [EC:2.3.2.26]	At1g70320/0.0/[OK] KOG0939 E3 ubiquitin-protein ligase/Putative upstream regulatory element binding protein	PS50330/9.16/Ubiquitin-interacting motif (UIM) domain profile.	NA
Unigene56038_All	1202	4758.58	747.53	-2.80172258487123	0	Down	0	XP_020264643.1/4.42234e-158/xyloglucan endotransglucosylase/hydrolase protein 15-like [Asparagus officinalis]	XM_008803353.2/0.0/PREDICTED: Phoenix dactylifera probable xyloglucan endotransglucosylase/hydrolase protein 25 (LOC103715650), mRNA	sp|Q38857|XTH22_ARATH/3e-138/Xyloglucan endotransglucosylase/hydrolase protein 22 OS=Arabidopsis thaliana GN=XTH22 PE=1 SV=1	egu:105049189/1e-148/probable xyloglucan endotransglucosylase/hydrolase protein 23; K14504 xyloglucan:xyloglucosyl transferase TCH4 [EC:2.4.1.207]	At5g57560/7e-138/[M] TWOG0096 Xyloglucan endotransglycosylase	PS01034/-/Glycosyl hydrolases family 16 active sites.	NA
Unigene12183_All	958	4209.24	508.78	-3.1798407492892	0	Down	0	XP_015952890.1/2.72117e-50/heat shock 22 kDa protein, mitochondrial isoform X2 [Arachis duranensis]	XM_017366453.1/0.0/PREDICTED: Daucus carota subsp. sativus small heat shock protein, chloroplastic-like (LOC108198674), mRNA	sp|P46254|HS22M_PEA/2e-45/Heat shock 22 kDa protein, mitochondrial OS=Pisum sativum GN=HSP22 PE=2 SV=1	aip:107629638/4e-51/heat shock 22 kDa protein, mitochondrial isoform X2; K13993 HSP20 family protein	At4g25200/9e-40/[O] KOG0710 Molecular chaperone (small heat-shock protein Hsp26/Hsp42)	PTHR11527/7.1E-60/--	NA
CL2180.Contig1_All	1713	8746	2934	-1.70714932083507	0	Down	0	XP_009389564.1/5.55442e-48/PREDICTED: ethylene-responsive transcription factor RAP2-13-like [Musa acuminata subsp. malaccensis]	XM_004496024.2/0.0/PREDICTED: Cicer arietinum ethylene-responsive transcription factor ERF062 (LOC101510582), mRNA	sp|Q8H1E4|RAP24_ARATH/8e-37/Ethylene-responsive transcription factor RAP2-4 OS=Arabidopsis thaliana GN=RAP2-4 PE=1 SV=1	mus:103976102/8e-49/ethylene-responsive transcription factor RAP2-13-like; K09286 EREBP-like factor	At1g78080/2e-36/[K] LSE0301 A AP2 domain transcription factor	PTHR31657:SF9/2.2E-93/--	biological_process:GO:0006351//transcription, DNA-templated;cellular_component:GO:0005634//nucleus;molecular_function:GO:0003677//DNA binding;GO:0003700//DNA binding transcription factor activity;
CL21991.Contig1_All	1023	12934	5713	-1.31024292389118	0	Down	0	ONK54882.1/2.57879e-124/uncharacterized protein A4U43_UnF10120 [Asparagus officinalis]	XM_020395138.1/0.0/PREDICTED: Asparagus officinalis CBS domain-containing protein CBSX3, mitochondrial (LOC109828100), mRNA	sp|Q9LEV3|CBSX3_ARATH/6e-116/CBS domain-containing protein CBSX3, mitochondrial OS=Arabidopsis thaliana GN=CBSX3 PE=1 SV=1	NA	NA	PS51371/10.675/CBS domain profile.	NA
Unigene31220_All	967	7149.28	1986.76	-1.97877519362772	0	Down	0	AAK01293.1/5.69433e-32/lipid transfer protein [Avicennia marina]	XM_006664215.2/0.0/PREDICTED: Oryza brachyantha non-specific lipid-transfer protein 4 (LOC102701878), mRNA	sp|P93224|NLTP2_SOLLC/9e-33/Non-specific lipid-transfer protein 2 OS=Solanum lycopersicum GN=LE16 PE=2 SV=1	NA	At5g59320/1e-25/[I] LSE0123 A Lipid transfer protein type 1	NA	NA
CL7862.Contig4_All	867	3143.31	86.65	-5.31233584466089	0	Down	0	ONK64873.1/1.4834e-20/uncharacterized protein A4U43_C07F30890 [Asparagus officinalis]	NA	NA	NA	NA	PTHR35324/7.0E-13/--	NA
Unigene24523_All	769	279.68	4038.12	3.72043994509379	0	Up	0	KGN66469.1/2.5336e-92/hypothetical protein Csa_1G612925 [Cucumis sativus]	XM_002873408.2/0.0/PREDICTED: Arabidopsis lyrata subsp. lyrata histone H3.2 (LOC9307490), mRNA	sp|Q76MV0|H32_TOBAC/6e-92/Histone H3.2 OS=Nicotiana tabacum GN=B34 PE=1 SV=1	ghi:107907273/2e-92/histone H3.2-like; K11253 histone H3	At5g65360/1e-91/[B] KOG1745 Histones H3 and H4	SM00428/1.0E-73/Histone H3	cellular_component:GO:0005634//nucleus;GO:0000786//nucleosome;molecular_function:GO:0003677//DNA binding;GO:0046982//protein heterodimerization activity;
CL5410.Contig2_All	1627	4313	562	-3.07144452394082	0	Down	0	KYP70951.1/9.39554e-70/hypothetical protein KK1_010193 [Cajanus cajan]	XM_008779659.2/0.0/PREDICTED: Phoenix dactylifera la-related protein CG11505-like (LOC103697736), mRNA	NA	NA	At3g10040/5e-53/[S] LSE0079 A Uncharacterized protein, contains SANT domain	PF13837/2.7E-19/Myb/SANT-like DNA-binding domain	biological_process:GO:1900037//regulation of cellular response to hypoxia;GO:0010629//negative regulation of gene expression;cellular_component:GO:0005634//nucleus;
Unigene95357_All	1223	6264.28	1508.61	-2.18532364875533	0	Down	0	XP_020247979.1/8.62271e-74/E3 ubiquitin ligase BIG BROTHER-like [Asparagus officinalis] &gt;ONK56629.1 uncharacterized protein A4U43_C10F10900 [Asparagus officinalis]	XM_002446910.2/0.0/PREDICTED: Sorghum bicolor E3 ubiquitin ligase BIG BROTHER-related (LOC8057608), mRNA	sp|Q8L649|BB_ARATH/8e-34/E3 ubiquitin ligase BIG BROTHER OS=Arabidopsis thaliana GN=BB PE=1 SV=1	pda:103711144/2e-74/E3 ubiquitin ligase BIG BROTHER-like; K19045 E3 ubiquitin-protein ligase BIG BROTHER and related proteins [EC:2.3.2.27]	At3g19910/1e-20/[O] KOG0800 FOG: Predicted E3 ubiquitin ligase	PF13639/2.1E-13/Ring finger domain	NA
Unigene9300_All	706	274.92	4009.28	3.73486456289233	0	Up	0	XP_015633495.1/9.0829e-90/PREDICTED: histone H3-like centromeric protein CSE4 [Oryza sativa Japonica Group] &gt;BAS89180.1 Os04g0419600 [Oryza sativa Japonica Group]	XM_022145447.1/0.0/PREDICTED: Helianthus annuus histone H3.2-like (LOC110898634), mRNA	sp|P68428|H32_WHEAT/2e-90/Histone H3.2 OS=Triticum aestivum PE=1 SV=2	dosa:Os04t0419600-01/1e-90/Os04g0419600; Histone H3.; K11253 histone H3	At5g65360/1e-89/[B] KOG1745 Histones H3 and H4	PF00125/1.4E-52/Core histone H2A/H2B/H3/H4	cellular_component:GO:0005634//nucleus;GO:0000786//nucleosome;molecular_function:GO:0003677//DNA binding;GO:0046982//protein heterodimerization activity;
CL21448.Contig1_All	897	3105.51	69	-5.62348488470106	0	Down	0	ACZ60124.1/9.89149e-15/abscisic stress ripening [Musa ABB Group]	NA	sp|Q08655|ASR1_SOLLC/9e-09/Abscisic stress-ripening protein 1 OS=Solanum lycopersicum GN=ASR1 PE=2 SV=1	NA	NA	PF02496/8.1E-35/ABA/WDS induced protein	biological_process:GO:0006950//response to stress;
Unigene62964_All	5217	10004	3758	-1.54393483418816	0	Down	0	XP_020277342.1/0/uncharacterized protein LOC109851558 isoform X2 [Asparagus officinalis] &gt;ONK59625.1 uncharacterized protein A4U43_C08F8390 [Asparagus officinalis]	XM_020421753.1/0.0/PREDICTED: Asparagus officinalis uncharacterized LOC109851558 (LOC109851558), transcript variant X2, mRNA	NA	egu:105037095/3e-152/uncharacterized LOC105037095; K18730 PERQ amino acid-rich with GYF domain-containing protein	At5g42950/6e-112/[R] KOG1862 GYF domain containing proteins	PTHR14445:SF43/0.0/--	NA
Unigene1062_All	1177	5902	1327	-2.28443039348906	0	Down	0	XP_006380654.1/1.40451e-160/hydrolase family protein [Populus trichocarpa] &gt;ABK96467.1 unknown [Populus trichocarpa x Populus deltoides] &gt;ERP58451.1 hydrolase family protein [Populus trichocarpa]	XM_003550937.3/0.0/PREDICTED: Glycine max probable esterase D14L (LOC100813733), mRNA	sp|Q10J20|D14L_ORYSJ/2e-157/Probable esterase D14L OS=Oryza sativa subsp. japonica GN=D14L PE=1 SV=1	bdi:100827367/2e-51/crocetin glucosyltransferase, chloroplastic-like; K21371 crocetin glucosyltransferase [EC:2.4.1.271]	At4g37470/2e-151/[R] LSE0292 A Predicted hydrolase	PTHR10992:SF776/1.6E-171/--	biological_process:GO:0010223//secondary shoot formation;GO:1901601//strigolactone biosynthetic process;molecular_function:GO:0016787//hydrolase activity;
Unigene57338_All	985	9793.72	3628.94	-1.56370358992389	0	Down	0	ANH58205.1/5.80573e-96/glutathione S-transferase [Dracaena cambodiana]	NA	sp|P49332|GSTXC_TOBAC/9e-86/Probable glutathione S-transferase parC OS=Nicotiana tabacum GN=PARC PE=2 SV=1	mus:103999064/3e-93/probable glutathione S-transferase parA; K00799 glutathione S-transferase [EC:2.5.1.18]	At1g17180/2e-80/[O] KOG0406 Glutathione S-transferase	PF13417/8.2E-20/Glutathione S-transferase, N-terminal domain	NA
Unigene51218_All	1906	8031	2537	-1.79385096372524	0	Down	0	XP_010927361.1/0/PREDICTED: vacuolar cation/proton exchanger 1a isoform X3 [Elaeis guineensis]	XM_020360167.1/0.0/PREDICTED: Cajanus cajan vacuolar cation/proton exchanger 3-like (LOC109799581), transcript variant X1, mRNA	sp|Q769E5|CAX1A_ORYSJ/5e-174/Vacuolar cation/proton exchanger 1a OS=Oryza sativa subsp. japonica GN=CAX1a PE=1 SV=1	egu:105049425/0.0/CPE; vacuolar cation/proton exchanger 1a; K07300 Ca2+:H+ antiporter	At3g51860/1e-149/[P] KOG1397 Ca2+/H+ antiporter VCX1 and related proteins	PTHR31503:SF1/6.2E-287/--	NA
Unigene74952_All	3009	10624	4191	-1.47335546864355	0	Down	0	XP_020249079.1/0/LOW QUALITY PROTEIN: uncharacterized protein LOC109826431 [Asparagus officinalis]	XM_021867034.1/0.0/PREDICTED: Chenopodium quinoa uncharacterized LOC110690199 (LOC110690199), mRNA	sp|Q8VZS6|GIP1_ARATH/1e-10/GBF-interacting protein 1 OS=Arabidopsis thaliana GN=GIP1 PE=1 SV=1	cpap:110819790/1e-87/uncharacterized protein LOC110819790; K14638 solute carrier family 15 (peptide/histidine transporter), member 3/4	NA	PTHR12758:SF20/9.3E-210/--	NA
CL14161.Contig8_All	2074	3952.83	429.79	-3.3325769328717	0	Down	0	XP_008780776.1/1.9911e-49/PREDICTED: uncharacterized protein Os08g0359500-like [Phoenix dactylifera]	XM_016086919.2/0.0/PREDICTED: Arachis duranensis uncharacterized protein OsI_027940 (LOC107467743), partial mRNA	sp|P0C8Z0|Y8359_ORYSI/6e-29/Uncharacterized protein OsI_027940 OS=Oryza sativa subsp. indica GN=OsI_027940 PE=1 SV=2	ats:109775572/2e-41/LOC109775572; uncharacterized protein OsI_027940-like; K15730 cytosolic prostaglandin-E synthase [EC:5.3.99.3]	At4g02450/1e-21/[O] KOG3158 HSP90 co-chaperone p23	PF04969/3.7E-13/CS domain	NA
CL17567.Contig2_All	945	6716.24	1786.49	-2.04192078993013	0	Down	0	XP_020251624.1/2.24513e-68/uncharacterized protein LOC109828999 [Asparagus officinalis] &gt;ONK81329.1 uncharacterized protein A4U43_C01F27870 [Asparagus officinalis]	NA	sp|Q9XIJ1|BH168_ARATH/2e-20/Transcription factor bHLH168 OS=Arabidopsis thaliana GN=BHLH168 PE=3 SV=1	NA	At4g20970/2e-17/[KT] LSE0107 A bHLH transcription factor	PS50888/10.398/Myc-type, basic helix-loop-helix (bHLH) domain profile.	NA
CL1946.Contig4_All	1694	13157.12	5951.86	-1.27582607457315	0	Down	0	XP_006360053.1/3.09331e-79/PREDICTED: multiple organellar RNA editing factor 8, chloroplastic/mitochondrial-like [Solanum tuberosum]	XM_021752116.1/0.0/PREDICTED: Manihot esculenta multiple organellar RNA editing factor 8, chloroplastic/mitochondrial-like (LOC110611717), mRNA	sp|Q9LKA5|MORF8_ARATH/1e-72/Multiple organellar RNA editing factor 8, chloroplastic/mitochondrial OS=Arabidopsis thaliana GN=MORF8 PE=1 SV=1	ccaj:109792484/5e-51/multiple organellar RNA editing factor 3, mitochondrial-like; K09699 2-oxoisovalerate dehydrogenase E2 component (dihydrolipoyl transacylase) [EC:2.3.1.168]	At3g15000/3e-72/[M] LSE0398 A DAG protein involved in chloroplast differentiation/palisade development and related proteins	PTHR31346:SF4/3.3E-152/--	NA
Unigene11918_All	870	819.14	5470.02	2.60796931407704	0	Up	0	ERN07751.1/4.50476e-56/hypothetical protein AMTR_s00012p00085960 [Amborella trichopoda]	XM_006304226.1/0.0/Capsella rubella hypothetical protein (CARUB_v10010582mg) mRNA, complete cds	sp|Q9LQQ4|H2B1_ARATH/3e-57/Histone H2B.1 OS=Arabidopsis thaliana GN=At1g07790 PE=1 SV=3	thj:104799524/4e-56/histone H2B.10 isoform X1; K11252 histone H2B	At1g07790/6e-57/[B] KOG1744 Histone H2B	PTHR23428/3.6E-120/--	NA
CL107.Contig1_All	3009	19001.91	10307.13	-1.01389661047347	0	Down	0	XP_020264943.1/0/elongation factor 2-like [Asparagus officinalis] &gt;XP_020264944.1 elongation factor 2-like [Asparagus officinalis] &gt;ONK69796.1 uncharacterized protein A4U43_C05F26830 [Asparagus officinalis]	XM_021972871.1/0.0/PREDICTED: Prunus avium elongation factor 2 (LOC110768980), mRNA	sp|Q9ASR1|EF2_ARATH/0.0/Elongation factor 2 OS=Arabidopsis thaliana GN=LOS1 PE=1 SV=1	pxb:103952009/0.0/elongation factor 2; K03234 elongation factor 2	At1g56075/0.0/[J] KOG0469 Elongation factor 2	PTHR23115/0.0/--	NA
CL19510.Contig1_All	2037	7739.87	2385.13	-1.82963627672813	0	Down	0	XP_020262661.1/0/shaggy-related protein kinase alpha-like [Asparagus officinalis] &gt;ONK73395.1 uncharacterized protein A4U43_C04F31040 [Asparagus officinalis]	XM_020407072.1/0.0/PREDICTED: Asparagus officinalis shaggy-related protein kinase alpha-like (LOC109838645), mRNA	sp|Q96287|KSG8_ARATH/0.0/Shaggy-related protein kinase theta OS=Arabidopsis thaliana GN=ASK8 PE=2 SV=3	osa:4349147/0.0/shaggy-related protein kinase alpha; K00924 kinase [EC:2.7.1.-]	At4g00720/0.0/[G] KOG0658 Glycogen synthase kinase-3	SM00220/2.7E-87/Serine/Threonine protein kinases, catalytic domain	molecular_function:GO:0004674//protein serine/threonine kinase activity;GO:0005524//ATP binding;
Unigene1109_All	1896	14447	6890	-1.19958889555273	0	Down	0	XP_020263342.1/3.84473e-134/RNA-binding KH domain-containing protein PEPPER-like, partial [Asparagus officinalis]	XM_022005109.1/0.0/PREDICTED: Spinacia oleracea RNA-binding KH domain-containing protein PEPPER (LOC110799843), mRNA	sp|Q9SZH4|PEP_ARATH/4e-94/RNA-binding KH domain-containing protein PEPPER OS=Arabidopsis thaliana GN=PEP PE=1 SV=1	pda:103704613/6e-127/RNA-binding KH domain-containing protein PEPPER-like; K21444 poly(rC)-binding protein 3/4	At4g26000/9e-94/[AR] KOG2190 PolyC-binding proteins alphaCP-1 and related KH domain proteins	PTHR10288/1.5E-175/--	molecular_function:GO:0003723//RNA binding;
CL5121.Contig11_All	3412	15813	7896	-1.13331204642154	0	Down	0	XP_020253571.1/0/probable alpha-mannosidase At5g13980 isoform X1 [Asparagus officinalis] &gt;ONK77910.1 uncharacterized protein A4U43_C02F12190 [Asparagus officinalis]	XM_020397982.1/0.0/PREDICTED: Asparagus officinalis probable alpha-mannosidase At5g13980 (LOC109830656), transcript variant X1, mRNA	sp|Q8LPJ3|MANA2_ARATH/0.0/Probable alpha-mannosidase At5g13980 OS=Arabidopsis thaliana GN=At5g13980 PE=2 SV=1	pda:103708053/0.0/alpha-mannosidase At3g26720; K01191 alpha-mannosidase [EC:3.2.1.24]	At5g13980/0.0/[G] KOG1959 Glycosyl hydrolase, family 38 - alpha-mannosidase	PTHR11607:SF18/0.0/--	NA
CL22213.Contig12_All	4134	5859.41	1339.97	-2.25994954530435	0	Down	0	ONK63795.1/5.05036e-158/uncharacterized protein A4U43_C07F19020 [Asparagus officinalis]	XM_020419932.1/0.0/PREDICTED: Asparagus officinalis mediator of RNA polymerase II transcription subunit 15a (LOC109850038), mRNA	sp|F4I171|MD15A_ARATH/1e-113/Mediator of RNA polymerase II transcription subunit 15a OS=Arabidopsis thaliana GN=MED15A PE=1 SV=1	pda:103723566/2e-154/mediator of RNA polymerase II transcription subunit 15a-like; K14972 PAX-interacting protein 1	NA	PTHR33137:SF4/3.5E-241/--	NA
CL21466.Contig2_All	2836	6706	1800	-2.02885042000399	0	Down	0	XP_020253045.1/0/auxin response factor 7-like [Asparagus officinalis] &gt;ONK77379.1 uncharacterized protein A4U43_C02F5910 [Asparagus officinalis]	XM_020837489.1/0.0/PREDICTED: Dendrobium catenatum auxin response factor 7-like (LOC110107284), transcript variant X2, mRNA	sp|Q6YVY0|ARFG_ORYSJ/0.0/Auxin response factor 7 OS=Oryza sativa subsp. japonica GN=ARF7 PE=2 SV=1	pda:103711069/0.0/auxin response factor 7-like; K14486 auxin response factor	At1g59750/0.0/[TK] LSE0284 A Auxin response transcription factor	PTHR31384/7.5E-140/--	NA
Unigene9600_All	777	409.42	4340.51	3.27481623831081	0	Up	0	KGN66469.1/2.82565e-92/hypothetical protein Csa_1G612925 [Cucumis sativus]	XM_003621409.1/0.0/Medicago truncatula core histone H2A/H2B/H3/H4 partial mRNA	sp|P68428|H32_WHEAT/2e-92/Histone H3.2 OS=Triticum aestivum PE=1 SV=2	ghi:107907273/2e-92/histone H3.2-like; K11253 histone H3	At5g65360/1e-91/[B] KOG1745 Histones H3 and H4	PS00959/-/Histone H3 signature 2.	cellular_component:GO:0005634//nucleus;GO:0000786//nucleosome;molecular_function:GO:0003677//DNA binding;GO:0046982//protein heterodimerization activity;
CL1713.Contig2_All	638	16410.19	8358.45	-1.10467944885231	0	Down	0	KDP45992.1/2.45272e-44/hypothetical protein JCGZ_11895 [Jatropha curcas]	XM_012976005.1/0.0/PREDICTED: Erythranthe guttatus 60S ribosomal protein L37a (LOC105952452), transcript variant X2, mRNA	sp|Q9XHE4|RL37A_GOSHI/6e-46/60S ribosomal protein L37a OS=Gossypium hirsutum GN=RPL37A PE=3 SV=1	vvi:100244425/1e-44/60S ribosomal protein L37a; K02921 large subunit ribosomal protein L37Ae	At3g10950/3e-42/[J] KOG0402 60S ribosomal protein L37	NA	biological_process:GO:0006412//translation;cellular_component:GO:0005840//ribosome;molecular_function:GO:0003735//structural constituent of ribosome;
Unigene32330_All	1878	6814.98	1879.55	-1.98971697194348	0	Down	0	XP_010909227.1/5.50789e-168/PREDICTED: cytochrome P450 81E8-like [Elaeis guineensis]	NA	sp|Q6WNQ8|C81E8_MEDTR/4e-131/Cytochrome P450 81E8 OS=Medicago truncatula GN=CYP81E8 PE=2 SV=1	egu:105037266/2e-153/isoflavone 2'-hydroxylase-like; K07408 cytochrome P450 family 1 subfamily A polypeptide 1 [EC:1.14.14.1]	At4g37340/1e-128/[Q] KOG0156 Cytochrome P450 CYP2 subfamily	PR00385/8.7E-11/P450 superfamily signature	NA
CL21464.Contig1_All	1540	11587	4912	-1.369519462901	0	Down	0	XP_020267227.1/1.22957e-147/triosephosphate isomerase, cytosolic-like isoform X1 [Asparagus officinalis] &gt;XP_020267228.1 triosephosphate isomerase, cytosolic-like isoform X2 [Asparagus officinalis]	XM_020411639.1/0.0/PREDICTED: Asparagus officinalis triosephosphate isomerase, cytosolic-like (LOC109842759), transcript variant X2, mRNA	sp|P48495|TPIS_PETHY/6e-144/Triosephosphate isomerase, cytosolic OS=Petunia hybrida GN=TPIP1 PE=2 SV=1	bna:106357590/8e-142/triosephosphate isomerase, cytosolic; K01803 triosephosphate isomerase (TIM) [EC:5.3.1.1]	At3g55440/2e-140/[G] KOG1643 Triosephosphate isomerase	PS00171/-/Triosephosphate isomerase active site.	NA
Unigene25064_All	1777	4119.38	526.23	-3.10005665692048	0	Down	0	XP_002264858.1/1.17645e-139/PREDICTED: uncharacterized protein LOC100241465 [Vitis vinifera]	NA	NA	NA	NA	PTHR39244/4.4E-146/--	biological_process:GO:0009405//pathogenesis;cellular_component:GO:0005576//extracellular region;
CL6922.Contig4_All	1105	3531.06	290.99	-3.73245469885536	0	Down	0	XP_010918305.1/3.14882e-60/PREDICTED: small heat shock protein, chloroplastic-like [Elaeis guineensis]	NA	sp|Q10P60|HS26P_ORYSJ/1e-54/26.7 kDa heat shock protein, chloroplastic OS=Oryza sativa subsp. japonica GN=HSP26.7 PE=2 SV=1	egu:105042708/5e-61/small heat shock protein, chloroplastic-like; K13993 HSP20 family protein	At4g27670/1e-48/[O] KOG0710 Molecular chaperone (small heat-shock protein Hsp26/Hsp42)	PTHR11527:SF167/4.0E-90/--	NA
CL2645.Contig2_All	1751	146.13	3479.47	4.44214843099219	0	Up	0	XP_020257453.1/0/7-deoxyloganetin glucosyltransferase-like [Asparagus officinalis]	XM_021834938.1/0.0/PREDICTED: Hevea brasiliensis 7-deoxyloganetin glucosyltransferase-like (LOC110672224), mRNA	sp|F8WKW1|UGT2_GARJA/0.0/7-deoxyloganetin glucosyltransferase OS=Gardenia jasminoides GN=UGT85A24 PE=1 SV=1	pda:103706868/0.0/7-deoxyloganetin glucosyltransferase-like; K21374 7-deoxyloganetin glucosyltransferase [EC:2.4.1.324]	At1g22400/0.0/[GC] KOG1192 UDP-glucuronosyl and UDP-glucosyl transferase	PTHR11926:SF286/3.6E-288/--	NA
CL23873.Contig3_All	3204	6810.68	1891.73	-1.97948749956934	0	Down	0	XP_020089499.1/9.83704e-57/NDR1/HIN1-like protein 12 [Ananas comosus]	XM_010944102.2/0.0/PREDICTED: Elaeis guineensis NDR1/HIN1-like protein 12 (LOC105060421), mRNA	sp|Q9SJ54|NHL12_ARATH/1e-42/NDR1/HIN1-like protein 12 OS=Arabidopsis thaliana GN=NHL12 PE=2 SV=1	NA	At3g44220/3e-47/[V] LSE0414 A Harpin-induced protein involved in plant hypersensitive response and related proteins	PTHR31415:SF2/3.8E-84/--	cellular_component:GO:0016021//integral component of membrane;
Unigene46013_All	2003	9664	3650	-1.53611883409759	0	Down	0	XP_002524155.1/4.55947e-139/PREDICTED: uncharacterized protein LOC8274802 [Ricinus communis] &gt;EEF38218.1 Inter-alpha-trypsin inhibitor heavy chain H3 precursor, putative [Ricinus communis]	XM_010099465.1/0.0/Morus notabilis Uncharacterized protein partial mRNA	NA	NA	Hs4504785/1e-05/[O] LSE2193 H Plasma inter-alpha-trypsin inhibitor	PF14624/1.1E-8/VWA / Hh protein intein-like	NA
CL16491.Contig2_All	4233	7500	2304.3	-1.83395688356757	0	Down	0	XP_020112685.1/0/lysine-specific demethylase JMJ25-like isoform X1 [Ananas comosus]	XM_014764176.1/0.0/PREDICTED: Glycine max lysine-specific demethylase JMJ25-like (LOC100808936), transcript variant X3, mRNA	sp|Q9SSE9|JMJ25_ARATH/6e-137/Lysine-specific demethylase JMJ25 OS=Arabidopsis thaliana GN=JMJ25 PE=1 SV=1	pda:103716776/0.0/lysine-specific demethylase JMJ25-like; K15601 lysine-specific demethylase 3 [EC:1.14.11.-]	At1g62310/1e-162/[K] KOG1356 Putative transcription factor 5qNCA, contains JmjC domain	PS50089/9.893/Zinc finger RING-type profile.	NA
Unigene75920_All	629	1597.35	7157.36	2.03235224205854	0	Up	0	NA	AY995151.1/0.0/Allium sativum type 2 metallothionein mRNA, complete cds	NA	NA	NA	PTHR33543/1.4E-27/--	NA
Unigene33466_All	1509	7266	2169	-1.87552615617046	0	Down	0	XP_010936238.1/0/PREDICTED: malate dehydrogenase, glyoxysomal isoform X1 [Elaeis guineensis]	XM_008789535.2/0.0/PREDICTED: Phoenix dactylifera malate dehydrogenase, glyoxysomal (LOC103705712), transcript variant X4, mRNA	sp|P19446|MDHG_CITLA/0.0/Malate dehydrogenase, glyoxysomal OS=Citrullus lanatus PE=1 SV=1	egu:105055912/0.0/malate dehydrogenase, glyoxysomal; K00026 malate dehydrogenase [EC:1.1.1.37]	At2g22780/0.0/[C] KOG1494 NAD-dependent malate dehydrogenase	PF00056/7.7E-46/lactate/malate dehydrogenase, NAD binding domain	biological_process:GO:0006099//tricarboxylic acid cycle;GO:0005975//carbohydrate metabolic process;GO:0006108//malate metabolic process;molecular_function:GO:0030060//L-malate dehydrogenase activity;
CL22116.Contig1_All	1159	8315	2804	-1.69962475759126	0	Down	0	XP_009768401.1/3.46593e-71/PREDICTED: uncharacterized protein LOC104219407 [Nicotiana sylvestris] &gt;XP_016437685.1 PREDICTED: universal stress protein MT2085-like [Nicotiana tabacum]	XM_003540027.3/0.0/PREDICTED: Glycine max uncharacterized LOC100805067 (LOC100805067), mRNA	sp|Q8VYN9|PHO32_ARATH/6e-56/Universal stress protein PHOS32 OS=Arabidopsis thaliana GN=PHOS32 PE=1 SV=1	pavi:110765302/2e-16/LOB domain-containing protein 29-like; K13945 LOB domain-containing protein 29	At1g11360_2/7e-66/[T] TWOG0093 FOG: USPA domain	PTHR31966:SF3/2.6E-143/--	biological_process:GO:0006950//response to stress;
Unigene18279_All	4759	9670.58	3671.99	-1.52843513255998	0	Down	0	XP_010910610.1/0/PREDICTED: ABC transporter G family member 36 [Elaeis guineensis]	XM_020232949.1/0.0/PREDICTED: Ananas comosus ABC transporter G family member 39-like (LOC109710409), mRNA	sp|Q6YW62|AB44G_ORYSJ/0.0/ABC transporter G family member 44 OS=Oryza sativa subsp. japonica GN=ABCG44 PE=2 SV=2	mis:MICPUN_75255/8e-62/ATP-binding cassette superfamily; K05681 ATP-binding cassette, subfamily G (WHITE), member 2	At1g15520/0.0/[Q] KOG0065 Pleiotropic drug resistance proteins (PDR1-15), ABC superfamily	PTHR19241/0.0/--	NA
Unigene24732_All	2119	3699.92	376.05	-3.42989251841967	0	Down	0	XP_008813262.1/0/PREDICTED: cysteine-rich receptor-like protein kinase 2 [Phoenix dactylifera]	XM_022002191.1/0.0/PREDICTED: Spinacia oleracea cysteine-rich receptor-like protein kinase 11 (LOC110797095), mRNA	sp|Q9FNE1|CRK42_ARATH/3e-94/Cysteine-rich receptor-like protein kinase 42 OS=Arabidopsis thaliana GN=CRK42 PE=2 SV=1	hbr:110646762/2e-169/cysteine-rich receptor-like protein kinase 2 isoform X1; K04733 interleukin-1 receptor-associated kinase 4 [EC:2.7.11.1]	At1g56120/5e-79/[T] LSE0002 A Receptor protein kinase containing LRR repeats	PS51473/13.393/Gnk2-homologous domain profile.	NA
Unigene57078_All	1504	7848.41	2531.26	-1.76393955076014	0	Down	0	XP_020264771.1/5.50988e-144/tetraspanin-8-like [Asparagus officinalis]	NA	sp|Q8S8Q6|TET8_ARATH/7e-95/Tetraspanin-8 OS=Arabidopsis thaliana GN=TET8 PE=2 SV=1	pavi:110747917/1e-63/tetraspanin-8-like; K17356 tetraspanin-13/31	At2g23810/2e-94/[S] LSE0116 A Predicted membrane protein	PR00259/2.5E-6/Transmembrane four family signature	NA
CL3943.Contig8_All	636	859.93	5434.08	2.52834983002387	0	Up	0	NP_001288376.1/2.46048e-55/histone H2A [Zea mays] &gt;ACF83318.1 unknown [Zea mays] &gt;ACG31563.1 histone H2A [Zea mays] &gt;ACG45898.1 histone H2A [Zea mays] &gt;AQL07608.1 Histone H2A [Zea mays]	XM_019598511.1/0.0/PREDICTED: Lupinus angustifolius probable histone H2A.1 (LOC109355376), mRNA	sp|P40280|H2A_MAIZE/2e-56/Histone H2A OS=Zea mays PE=2 SV=1	zma:103639303/4e-56/his2a1; histone H2A; K11251 histone H2A	At5g02560/4e-50/[B] KOG1756 Histone 2A	PS00046/-/Histone H2A signature.	cellular_component:GO:0005634//nucleus;GO:0000786//nucleosome;molecular_function:GO:0003677//DNA binding;GO:0046982//protein heterodimerization activity;
CL5394.Contig5_All	842	6610.27	1813.58	-1.99726365764568	0	Down	0	ABA46900.1/3.8703e-86/chloroplast ribulose-1,5-bisphosphate carboxylase/oxygenase small subunit [Musa acuminata AAA Group]	XM_020396293.1/0.0/PREDICTED: Asparagus officinalis ribulose bisphosphate carboxylase small chain, chloroplastic-like (LOC109829157), mRNA	sp|O24045|RBS_MUSAC/5e-84/Ribulose bisphosphate carboxylase small chain, chloroplastic OS=Musa acuminata GN=RBCS1 PE=2 SV=1	mus:103968721/6e-86/ribulose bisphosphate carboxylase small chain, chloroplastic-like; K01602 ribulose-bisphosphate carboxylase small chain [EC:4.1.1.39]	NA	PR00152/9.2E-69/RuBisCO small subunit signature	NA
CL4132.Contig8_All	1591	6402.96	1703.08	-2.04198763538463	0	Down	0	XP_020244194.1/8.57359e-57/protein SRC2-like [Asparagus officinalis]	NA	sp|O04133|SRC2_SOYBN/2e-33/Protein SRC2 OS=Glycine max GN=SRC2 PE=2 SV=1	sbi:110436401/1e-27/DNA-directed RNA polymerase II subunit RPB1-like; K03006 DNA-directed RNA polymerase II subunit RPB1 [EC:2.7.7.6]	At5g11100/1e-05/[R] KOG1012 Ca2+-dependent lipid-binding protein CLB1/vesicle protein vp115/Granuphilin A, contains C2 domain	PTHR32246/3.1E-94/--	NA
CL9050.Contig1_All	2239	6172	15402	1.18791289129859	0	Up	0	XP_020254510.1/0/2,3-bisphosphoglycerate-independent phosphoglycerate mutase [Asparagus officinalis]	XM_009383073.2/0.0/PREDICTED: Musa acuminata subsp. malaccensis 2,3-bisphosphoglycerate-independent phosphoglycerate mutase (LOC103969519), transcript variant X3, mRNA	sp|Q42908|PMGI_MESCR/0.0/2,3-bisphosphoglycerate-independent phosphoglycerate mutase OS=Mesembryanthemum crystallinum GN=PGM1 PE=2 SV=1	mus:103969519/0.0/2,3-bisphosphoglycerate-independent phosphoglycerate mutase; K15633 2,3-bisphosphoglycerate-independent phosphoglycerate mutase [EC:5.4.2.12]	At3g08590/0.0/[G] KOG4513 Phosphoglycerate mutase	PTHR31637/0.0/--	biological_process:GO:0006007//glucose catabolic process;cellular_component:GO:0005737//cytoplasm;molecular_function:GO:0004619//phosphoglycerate mutase activity;GO:0030145//manganese ion binding;
CL23409.Contig1_All	2917	16902.36	8883.67	-1.05939183350096	0	Down	0	XP_020263945.1/0/LOW QUALITY PROTEIN: aspartate aminotransferase, cytoplasmic-like [Asparagus officinalis]	XM_020408356.1/0.0/PREDICTED: Asparagus officinalis aspartate aminotransferase, cytoplasmic-like (LOC109839903), mRNA	sp|P37833|AATC_ORYSJ/0.0/Aspartate aminotransferase, cytoplasmic OS=Oryza sativa subsp. japonica GN=Os01g0760600 PE=2 SV=1	sbi:110433801/0.0/aspartate aminotransferase, cytoplasmic; K14454 aspartate aminotransferase, cytoplasmic [EC:2.6.1.1]	At5g11520/0.0/[E] KOG1411 Aspartate aminotransferase/Glutamic oxaloacetic transaminase AAT1/GOT2	PTHR11879/0.0/--	biological_process:GO:0009058//biosynthetic process;GO:0006520//cellular amino acid metabolic process;molecular_function:GO:0080130//L-phenylalanine:2-oxoglutarate aminotransferase activity;GO:0004069//L-aspartate:2-oxoglutarate aminotransferase activity;GO:0030170//pyridoxal phosphate binding;
CL24061.Contig1_All	1056	4963.01	949.89	-2.51677784497575	0	Down	0	ABF61863.1/1.00286e-69/chaperone [Agave tequilana]	XM_007218484.2/0.0/PREDICTED: Prunus persica 18.1 kDa class I heat shock protein (LOC18786213), mRNA	sp|P27880|HSP12_MEDSA/5e-59/18.2 kDa class I heat shock protein OS=Medicago sativa GN=HSP18.2 PE=2 SV=1	pavi:110756602/5e-63/17.8 kDa class I heat shock protein-like; K13993 HSP20 family protein	At5g59720/2e-55/[O] KOG0710 Molecular chaperone (small heat-shock protein Hsp26/Hsp42)	PF00011/2.3E-31/Hsp20/alpha crystallin family	NA
CL271.Contig4_All	781	487.1	4441.64	3.05740773382268	0	Up	0	XP_002534080.1/6.04198e-56/PREDICTED: histone H2B [Ricinus communis] &gt;EEF28303.1 histone h2b, putative [Ricinus communis]	X95690.1/0.0/A.cepa mRNA for histone H2b-like protein (clone p3)	sp|Q9LQQ4|H2B1_ARATH/4e-57/Histone H2B.1 OS=Arabidopsis thaliana GN=At1g07790 PE=1 SV=3	rcu:8278127/9e-57/histone H2B; K11252 histone H2B	At1g07790/1e-56/[B] KOG1744 Histone H2B	SM00427/5.7E-71/Histone H2B	cellular_component:GO:0005634//nucleus;GO:0000786//nucleosome;molecular_function:GO:0003677//DNA binding;GO:0046982//protein heterodimerization activity;
CL17797.Contig1_All	1506	6462	1740	-2.02428828795652	0	Down	0	XP_020270236.1/1.7264e-92/nuclear transcription factor Y subunit A-10-like [Asparagus officinalis] &gt;XP_020270237.1 nuclear transcription factor Y subunit A-10-like [Asparagus officinalis] &gt;ONK67287.1 uncharacterized protein A4U43_C06F18570 [Asparagus officinalis]	XM_020414648.1/0.0/PREDICTED: Asparagus officinalis nuclear transcription factor Y subunit A-10-like (LOC109845392), transcript variant X2, mRNA	sp|Q8LFU0|NFYAA_ARATH/8e-35/Nuclear transcription factor Y subunit A-10 OS=Arabidopsis thaliana GN=NFYA10 PE=2 SV=2	dct:110113295/2e-83/nuclear transcription factor Y subunit A-10-like isoform X1; K08064 nuclear transcription factor Y, alpha	At5g06510/2e-34/[K] KOG1561 CCAAT-binding factor, subunit B (HAP2)	PR00616/8.41E-25/CCAAT-binding transcription factor subunit B signature	NA
CL18679.Contig1_All	1874	3475.43	299.02	-3.67027244310736	0	Down	0	NP_001106069.2/0/cytochrome P450 78A1 [Zea mays] &gt;ONM06611.1 Cytochrome P450 CYP78A1 [Zea mays]	CP018166.1/0.0/Oryza sativa Indica Group cultivar Shuhui498 chromosome 10 sequence	sp|P48420|C78A1_MAIZE/0.0/Cytochrome P450 78A1 OS=Zea mays GN=CYP78A1 PE=2 SV=1	zma:100126887/0.0/cyp8; cytochrome P450 78A1; K20619 cytochrome P450 family 78 subfamily A	At5g09970/0.0/[Q] KOG0156 Cytochrome P450 CYP2 subfamily	PS00086/-/Cytochrome P450 cysteine heme-iron ligand signature.	biological_process:GO:0090709//regulation of timing of plant organ formation;GO:0044550//secondary metabolite biosynthetic process;cellular_component:GO:0016020//membrane;GO:0016021//integral component of membrane;molecular_function:GO:0016709//oxidoreductase activity, acting on paired donors, with incorporation or reduction of molecular oxygen, NAD(P)H as one donor, and incorporation of one atom…
CL21458.Contig1_All	1137	11964	5268	-1.31476740829009	0	Down	0	OVA03887.1/7.46724e-68/Late embryogenesis abundant protein [Macleaya cordata]	NA	sp|Q9ZVD2|NHL13_ARATH/2e-57/NDR1/HIN1-like protein 13 OS=Arabidopsis thaliana GN=NHL13 PE=2 SV=1	NA	At2g27080/4e-57/[V] LSE0414 A Harpin-induced protein involved in plant hypersensitive response and related proteins	PTHR31852/7.8E-114/--	cellular_component:GO:0016021//integral component of membrane;
Unigene8327_All	904	674.37	4939.81	2.74144844590528	0	Up	0	EOY07570.1/2.09459e-47/Histone superfamily protein isoform 2, partial [Theobroma cacao]	XM_013728461.1/0.0/PREDICTED: Brassica oleracea var. oleracea histone H4 (LOC106292804), mRNA	sp|P0CG89|H4_SOYBN/3e-49/Histone H4 OS=Glycine max PE=3 SV=1	ppp:PHYPADRAFT_152862/7e-48/HFO1503; histone H4; K11254 histone H4	At5g59970/7e-49/[B] KOG3467 Histone H4	PF15511/1.8E-8/Centromere kinetochore component CENP-T histone fold	NA
Unigene56045_All	734	5138.58	1041.92	-2.43352007239601	0	Down	0	EAZ02222.1/1.12058e-29/hypothetical protein OsI_24317 [Oryza sativa Indica Group]	NA	sp|Q9ZV40|XTH21_ARATH/8e-29/Probable xyloglucan endotransglucosylase/hydrolase protein 21 OS=Arabidopsis thaliana GN=XTH21 PE=2 SV=1	dosa:Os06t0696600-01/2e-30/Os06g0696600; Similar to Xyloglucan endo-transglycosylase homolog.; K14504 xyloglucan:xyloglucosyl transferase TCH4 [EC:2.4.1.207]	At2g18800/2e-28/[M] TWOG0096 Xyloglucan endotransglycosylase	PTHR31062/6.6E-49/--	biological_process:GO:0010411//xyloglucan metabolic process;GO:0042546//cell wall biogenesis;GO:0071555//cell wall organization;cellular_component:GO:0048046//apoplast;GO:0005618//cell wall;molecular_function:GO:0016762//xyloglucan:xyloglucosyl transferase activity;GO:0004553//hydrolase activity, hydrolyzing O-glycosyl compounds;
CL9425.Contig4_All	906	313.38	3921	3.51384178377065	0	Up	0	NA	NA	NA	NA	NA	NA	NA
CL6607.Contig5_All	2320	9251.71	3446.2	-1.5561084573226	0	Down	0	AIU49059.1/0/LOS4, partial [Yucca filamentosa]	KM398398.1/0.0/Yucca filamentosa LOS4 mRNA, partial cds	sp|Q10RI7|RH38_ORYSJ/0.0/DEAD-box ATP-dependent RNA helicase 38 OS=Oryza sativa subsp. japonica GN=Os03g0158200 PE=3 SV=1	mus:104000823/0.0/DEAD-box ATP-dependent RNA helicase 38-like isoform X1; K18655 ATP-dependent RNA helicase DDX19/DBP5 [EC:3.6.4.13]	At3g53110/0.0/[A] KOG0332 ATP-dependent RNA helicase	PTHR24031/3.9E-263/--	NA
CL3943.Contig5_All	784	793.38	5232.29	2.58996372635718	0	Up	0	NP_001288376.1/2.29017e-54/histone H2A [Zea mays] &gt;ACF83318.1 unknown [Zea mays] &gt;ACG31563.1 histone H2A [Zea mays] &gt;ACG45898.1 histone H2A [Zea mays] &gt;AQL07608.1 Histone H2A [Zea mays]	XM_019598511.1/0.0/PREDICTED: Lupinus angustifolius probable histone H2A.1 (LOC109355376), mRNA	sp|P40280|H2A_MAIZE/2e-55/Histone H2A OS=Zea mays PE=2 SV=1	zma:103639303/3e-55/his2a1; histone H2A; K11251 histone H2A	At5g02560/3e-49/[B] KOG1756 Histone 2A	PS00046/-/Histone H2A signature.	cellular_component:GO:0005634//nucleus;GO:0000786//nucleosome;molecular_function:GO:0003677//DNA binding;GO:0046982//protein heterodimerization activity;
Unigene30071_All	1398	1622.79	7131.08	2.00424942806492	0	Up	0	KGN66469.1/2.51315e-89/hypothetical protein Csa_1G612925 [Cucumis sativus]	XM_003621409.1/0.0/Medicago truncatula core histone H2A/H2B/H3/H4 partial mRNA	sp|P68428|H32_WHEAT/2e-89/Histone H3.2 OS=Triticum aestivum PE=1 SV=2	ghi:107907273/1e-89/histone H3.2-like; K11253 histone H3	At5g65360/1e-88/[B] KOG1745 Histones H3 and H4	PR00622/2.2E-85/Histone H3 signature	cellular_component:GO:0005634//nucleus;GO:0000786//nucleosome;molecular_function:GO:0003677//DNA binding;GO:0046982//protein heterodimerization activity;
Unigene24716_All	629	340.26	3992.51	3.42119171046898	0	Up	0	XP_006401653.1/2.9987e-92/hypothetical protein EUTSA_v10014731mg [Eutrema salsugineum] &gt;ESQ43106.1 hypothetical protein EUTSA_v10014731mg [Eutrema salsugineum]	XM_022120954.1/0.0/PREDICTED: Helianthus annuus histone H3.2-like (LOC110872165), mRNA	sp|P68428|H32_WHEAT/4e-92/Histone H3.2 OS=Triticum aestivum PE=1 SV=2	mus:103979097/7e-93/histone H3.2; K11253 histone H3	At5g65360/3e-91/[B] KOG1745 Histones H3 and H4	PR00622/4.4E-85/Histone H3 signature	cellular_component:GO:0005634//nucleus;GO:0000786//nucleosome;molecular_function:GO:0003677//DNA binding;GO:0046982//protein heterodimerization activity;
CL6946.Contig3_All	2649	4259	633.26	-2.8810397140519	0	Down	0	XP_009387037.1/5.16743e-14/PREDICTED: uncharacterized protein LOC103974030 [Musa acuminata subsp. malaccensis]	NA	NA	NA	NA	NA	NA
CL3794.Contig1_All	689	92	3227	5.00102106300268	0	Up	0	NA	NA	NA	NA	NA	NA	NA
Unigene63209_All	2275	7661	2459	-1.77085582973988	0	Down	0	XP_020593495.1/0/DEAD-box ATP-dependent RNA helicase 35-like [Phalaenopsis equestris]	XR_002302760.1/0.0/PREDICTED: Dendrobium catenatum DEAD-box ATP-dependent RNA helicase 35-like (LOC110093888), transcript variant X7, misc_RNA	sp|Q9LU46|RH35_ARATH/0.0/DEAD-box ATP-dependent RNA helicase 35 OS=Arabidopsis thaliana GN=RH35 PE=2 SV=1	mus:103975967/0.0/DEAD-box ATP-dependent RNA helicase 35-like; K13116 ATP-dependent RNA helicase DDX41 [EC:3.6.4.13]	At5g51280/0.0/[A] KOG0341 DEAD-box protein abstrakt	SM00343/0.0078/zinc finger	molecular_function:GO:0005524//ATP binding;GO:0008270//zinc ion binding;GO:0003676//nucleic acid binding;
Unigene28919_All	908	439.28	4275.45	3.15146870970751	0	Up	0	NP_001288376.1/1.0845e-51/histone H2A [Zea mays] &gt;ACF83318.1 unknown [Zea mays] &gt;ACG31563.1 histone H2A [Zea mays] &gt;ACG45898.1 histone H2A [Zea mays] &gt;AQL07608.1 Histone H2A [Zea mays]	X95763.1/0.0/A.cepa mRNA for histone H2a-like protein	sp|P40280|H2A_MAIZE/7e-53/Histone H2A OS=Zea mays PE=2 SV=1	zma:103639303/2e-52/his2a1; histone H2A; K11251 histone H2A	At5g02560/4e-48/[B] KOG1756 Histone 2A	PF16211/1.9E-18/C-terminus of histone H2A	cellular_component:GO:0005634//nucleus;GO:0000786//nucleosome;molecular_function:GO:0003677//DNA binding;GO:0046982//protein heterodimerization activity;
CL972.Contig11_All	2180	2921.26	93.68	-5.0941007249848	0	Down	0	XP_020249503.1/0/MLO-like protein 9 [Asparagus officinalis]	XM_010665694.2/0.0/PREDICTED: Vitis vinifera MLO-like protein 9 (LOC100259807), mRNA	sp|O22752|MLO7_ARATH/0.0/MLO-like protein 7 OS=Arabidopsis thaliana GN=MLO7 PE=2 SV=3	dct:110093886/0.0/MLO-like protein 9; K08472 mlo protein	At5g65970/0.0/[R] LSE0264 A Seven transmembrane protein Mlo	PF03094/5.4E-215/Mlo family	biological_process:GO:0006952//defense response;GO:0009607//response to biotic stimulus;cellular_component:GO:0016021//integral component of membrane;molecular_function:GO:0005516//calmodulin binding;
Unigene11793_All	750	519.21	4485.98	2.97963826992745	0	Up	0	XP_021627220.1/2.7949e-58/probable histone H2B.3 [Manihot esculenta] &gt;OAY38101.1 hypothetical protein MANES_11G152700 [Manihot esculenta]	X95690.1/0.0/A.cepa mRNA for histone H2b-like protein (clone p3)	sp|Q9LQQ4|H2B1_ARATH/4e-58/Histone H2B.1 OS=Arabidopsis thaliana GN=At1g07790 PE=1 SV=3	lja:Lj3g3v1113600.1/2e-60/Lj3g3v1113600.1; -; K11252 histone H2B	At1g07790/9e-58/[B] KOG1744 Histone H2B	SM00427/5.7E-71/Histone H2B	cellular_component:GO:0005634//nucleus;GO:0000786//nucleosome;molecular_function:GO:0003677//DNA binding;GO:0046982//protein heterodimerization activity;
CL11307.Contig3_All	3290	7302.6	2256.61	-1.82564794710403	0	Down	0	XP_020271598.1/0/DNA topoisomerase 1 beta-like [Asparagus officinalis] &gt;XP_020271602.1 DNA topoisomerase 1 beta-like [Asparagus officinalis]	XM_020416013.1/0.0/PREDICTED: Asparagus officinalis DNA topoisomerase 1 beta-like (LOC109846764), transcript variant X2, mRNA	sp|Q9FJ79|TOP1B_ARATH/0.0/DNA topoisomerase 1 beta OS=Arabidopsis thaliana GN=TOP1B PE=1 SV=1	mus:103990475/0.0/DNA topoisomerase 1-like isoform X2; K03163 DNA topoisomerase I [EC:5.99.1.2]	At5g55310/0.0/[L] KOG0981 DNA topoisomerase I	PS00176/-/Eukaryotic DNA topoisomerase I active site.	NA
Unigene1011_All	3169	6457	1768	-2.00014059578317	0	Down	0	XP_020260804.1/0/alpha,alpha-trehalose-phosphate synthase [UDP-forming] 5-like [Asparagus officinalis] &gt;XP_020260805.1 alpha,alpha-trehalose-phosphate synthase [UDP-forming] 5-like [Asparagus officinalis] &gt;ONK71741.1 uncharacterized protein A4U43_C04F11890 [Asparagus officinalis]	XM_010272937.2/0.0/PREDICTED: Nelumbo nucifera alpha,alpha-trehalose-phosphate synthase [UDP-forming] 6-like (LOC104607308), transcript variant X2, mRNA	sp|O23617|TPS5_ARATH/0.0/Alpha,alpha-trehalose-phosphate synthase [UDP-forming] 5 OS=Arabidopsis thaliana GN=TPS5 PE=1 SV=2	pda:103714587/0.0/alpha,alpha-trehalose-phosphate synthase [UDP-forming] 5; K16055 trehalose 6-phosphate synthase/phosphatase [EC:2.4.1.15 3.1.3.12]	At1g68020/0.0/[G] KOG1050 Trehalose-6-phosphate synthase component TPS1 and related subunits	PF00982/7.6E-185/Glycosyltransferase family 20	biological_process:GO:0005992//trehalose biosynthetic process;molecular_function:GO:0003824//catalytic activity;
Unigene24665_All	650	859.24	5347.64	2.50637444243962	0	Up	0	KGN66469.1/5.9669e-93/hypothetical protein Csa_1G612925 [Cucumis sativus]	XM_013591871.1/0.0/Medicago truncatula core histone H2A/H2B/H3/H4 mRNA	sp|Q76MV0|H32_TOBAC/1e-92/Histone H3.2 OS=Nicotiana tabacum GN=B34 PE=1 SV=1	ghi:107907273/4e-93/histone H3.2-like; K11253 histone H3	At5g65360/3e-92/[B] KOG1745 Histones H3 and H4	SM00428/1.0E-73/Histone H3	cellular_component:GO:0005634//nucleus;GO:0000786//nucleosome;molecular_function:GO:0003677//DNA binding;GO:0046982//protein heterodimerization activity;
CL15775.Contig2_All	3759	6966	2068	-1.88348913069904	0	Down	0	XP_010914622.1/0/PREDICTED: cell division cycle 5-like protein [Elaeis guineensis]	XM_017845756.1/0.0/PREDICTED: Phoenix dactylifera cell division cycle 5-like protein (LOC103719325), mRNA	sp|P92948|CDC5L_ARATH/0.0/Cell division cycle 5-like protein OS=Arabidopsis thaliana GN=CDC5 PE=1 SV=2	egu:105039972/0.0/cell division cycle 5-like protein; K12860 pre-mRNA-splicing factor CDC5/CEF1	At1g09770/0.0/[AD] KOG0050 mRNA splicing protein CDC5 (Myb superfamily)	PTHR10641:SF559/1.2E-126/--	NA
CL23837.Contig3_All	2018	2968.84	126.91	-4.67941653016944	0	Down	0	XP_020246451.1/0/serine carboxypeptidase-like 18 isoform X2 [Asparagus officinalis]	XM_020389865.1/0.0/PREDICTED: Asparagus officinalis serine carboxypeptidase-like 17 (LOC109823586), mRNA	sp|Q9C7Z9|SCP18_ARATH/1e-133/Serine carboxypeptidase-like 18 OS=Arabidopsis thaliana GN=SCPL18 PE=2 SV=2	egu:105057969/0.0/serine carboxypeptidase-like 18; K16296 serine carboxypeptidase-like clade I [EC:3.4.16.-]	At3g12203/5e-129/[OE] KOG1282 Serine carboxypeptidases (lysosomal cathepsin A)	PS00560/-/Serine carboxypeptidases, histidine active site.	NA
CL23827.Contig6_All	4215	6470.32	1789.79	-1.98544158535983	0	Down	0	XP_020270151.1/6.80349e-176/uncharacterized protein LOC109845325 [Asparagus officinalis] &gt;XP_020270152.1 uncharacterized protein LOC109845325 [Asparagus officinalis] &gt;XP_020270153.1 uncharacterized protein LOC109845325 [Asparagus officinalis] &gt;ONK67099.1 uncharacterized protein A4U43_C06F15700 [Asparagus officinalis]	XM_020416587.1/0.0/PREDICTED: Asparagus officinalis splicing factor 3B subunit 2-like (LOC109847355), mRNA	NA	egu:105041516/2e-130/uncharacterized LOC105041516; K10581 ubiquitin-conjugating enzyme E2 O [EC:2.3.2.24]	At4g21660/9e-34/[A] KOG2330 Splicing factor 3b, subunit 2	PF11145/3.9E-183/Protein of unknown function (DUF2921)	cellular_component:GO:0016021//integral component of membrane;
CL1328.Contig11_All	3152	5566.69	1295.11	-2.23513994927263	0	Down	0	XP_020265267.1/0/LOW QUALITY PROTEIN: chaperone protein ClpB1-like [Asparagus officinalis]	XM_010926347.2/0.0/PREDICTED: Elaeis guineensis chaperone protein ClpB1-like (LOC105047431), mRNA	sp|Q6F2Y7|CLPB1_ORYSJ/0.0/Chaperone protein ClpB1 OS=Oryza sativa subsp. japonica GN=CLPB1 PE=2 SV=1	egu:105040848/0.0/chaperone protein ClpB1; K03695 ATP-dependent Clp protease ATP-binding subunit ClpB	At1g74310/0.0/[O] KOG1051 Chaperone HSP104 and related ATP-dependent Clp proteases	SM01086/4.0E-26/C-terminal, D2-small domain, of ClpB protein	NA
CL9866.Contig3_All	3814	3185.27	215.74	-4.01544491726819	0	Down	0	NA	NA	NA	NA	NA	NA	NA
CL4748.Contig4_All	1005	10551.65	4374.09	-1.40180864921016	0	Down	0	EOX99183.1/4.31568e-34/Uclacyanin 1, putative [Theobroma cacao]	NA	sp|O82081|UCC1_ARATH/6e-27/Uclacyanin 1 OS=Arabidopsis thaliana GN=UCC1 PE=1 SV=1	thj:104811869/6e-12/early nodulin-like protein 2; K03006 DNA-directed RNA polymerase II subunit RPB1 [EC:2.7.7.6]	At2g32300/1e-26/[S] LSE0042 A Uncharacterized plastocyanin-like protein, probably non-copper-binding	PTHR33021/3.5E-57/--	NA
CL2419.Contig3_All	1696	2914.93	115.49	-4.78901623927441	0	Down	0	NA	NA	NA	NA	NA	NA	NA
CL5129.Contig1_All	2233	11748	5212	-1.30390102518397	0	Down	0	XP_020264964.1/0/BTB/POZ domain-containing protein At2g46260-like isoform X1 [Asparagus officinalis] &gt;ONK69815.1 uncharacterized protein A4U43_C05F27030 [Asparagus officinalis]	XM_020409375.1/0.0/PREDICTED: Asparagus officinalis BTB/POZ domain-containing protein POB1-like (LOC109840649), transcript variant X1, mRNA	sp|Q9FPW6|POB1_ARATH/0.0/BTB/POZ domain-containing protein POB1 OS=Arabidopsis thaliana GN=POB1 PE=1 SV=2	NA	Hs21245132/2e-12/[TR] KOG4441 Proteins containing BTB/POZ and Kelch domains, involved in regulatory/signal transduction processes	PF07707/9.0E-10/BTB And C-terminal Kelch	NA
CL6946.Contig2_All	2725	4211.78	646.6	-2.8348795108044	0	Down	0	XP_002461567.1/8.04955e-15/uncharacterized protein LOC8060769 [Sorghum bicolor] &gt;EER98088.1 hypothetical protein SORBI_3002G057600 [Sorghum bicolor]	NA	NA	NA	NA	NA	NA
CL8221.Contig3_All	2756	6537.27	1853.16	-1.95009567990565	0	Down	0	XP_020256335.1/0/L-type lectin-domain containing receptor kinase IV.1-like isoform X1 [Asparagus officinalis] &gt;XP_020256336.1 L-type lectin-domain containing receptor kinase IV.1-like isoform X2 [Asparagus officinalis]	XM_020291072.1/0.0/PREDICTED: Aegilops tauschii subsp. tauschii L-type lectin-domain containing receptor kinase IV.1-like (LOC109731895), mRNA	sp|Q9M345|LRK42_ARATH/0.0/L-type lectin-domain containing receptor kinase IV.2 OS=Arabidopsis thaliana GN=LECRK42 PE=2 SV=1	hbr:110663454/0.0/L-type lectin-domain containing receptor kinase IV.2-like; K04733 interleukin-1 receptor-associated kinase 4 [EC:2.7.11.1]	At3g53810/0.0/[T] LSE0015 A Receptor-like protein kinase, contains lectin domains	PS50011/37.064/Protein kinase domain profile.	NA
CL3697.Contig15_All	4547	5654.45	1368.73	-2.17794366156658	0	Down	0	XP_009419988.1/0/PREDICTED: splicing factor 3B subunit 1 [Musa acuminata subsp. malaccensis] &gt;XP_009419989.1 PREDICTED: splicing factor 3B subunit 1 [Musa acuminata subsp. malaccensis]	XM_020408945.1/0.0/PREDICTED: Asparagus officinalis splicing factor 3B subunit 1-like (LOC109840343), mRNA	NA	mus:103999839/0.0/splicing factor 3B subunit 1; K12828 splicing factor 3B subunit 1	At5g64270/0.0/[A] KOG0213 Splicing factor 3b, subunit 1	PTHR12097/0.0/--	NA
CL9892.Contig1_All	3602	5594.61	1337.29	-2.19612005080591	0	Down	0	XP_020271866.1/0/calmodulin-binding transcription activator 6-like [Asparagus officinalis]	XM_020416277.1/0.0/PREDICTED: Asparagus officinalis calmodulin-binding transcription activator 6-like (LOC109847033), mRNA	sp|Q9LSP8|CMTA6_ARATH/0.0/Calmodulin-binding transcription activator 6 OS=Arabidopsis thaliana GN=CMTA6 PE=2 SV=1	pda:103704644/0.0/calmodulin-binding transcription activator 5-like; K21596 calmodulin-binding transcription activator	At3g16940/0.0/[S] KOG0520 Uncharacterized conserved protein, contains IPT/TIG domain	PS51437/69.183/CG-1 DNA-binding domain profile.	NA
Unigene27624_All	665	225.75	3541.73	3.84026149772177	0	Up	0	EOY31042.1/5.94134e-92/Histone superfamily protein [Theobroma cacao]	XM_022145435.1/0.0/PREDICTED: Helianthus annuus histone H3.2-like (LOC110898623), mRNA	sp|Q76MV0|H32_TOBAC/2e-92/Histone H3.2 OS=Nicotiana tabacum GN=B34 PE=1 SV=1	ghi:107907273/1e-92/histone H3.2-like; K11253 histone H3	At5g65360/4e-92/[B] KOG1745 Histones H3 and H4	NA	cellular_component:GO:0005634//nucleus;GO:0000786//nucleosome;molecular_function:GO:0003677//DNA binding;GO:0046982//protein heterodimerization activity;
CL5121.Contig10_All	3319	15448.21	7944.38	-1.09082798726058	0	Down	0	XP_020253572.1/0/probable alpha-mannosidase At5g13980 isoform X2 [Asparagus officinalis]	XM_020397982.1/0.0/PREDICTED: Asparagus officinalis probable alpha-mannosidase At5g13980 (LOC109830656), transcript variant X1, mRNA	sp|Q8LPJ3|MANA2_ARATH/0.0/Probable alpha-mannosidase At5g13980 OS=Arabidopsis thaliana GN=At5g13980 PE=2 SV=1	pda:103708053/0.0/alpha-mannosidase At3g26720; K01191 alpha-mannosidase [EC:3.2.1.24]	At5g13980/0.0/[G] KOG1959 Glycosyl hydrolase, family 38 - alpha-mannosidase	PF07748/4.4E-96/Glycosyl hydrolases family 38 C-terminal domain	NA
CL9794.Contig2_All	2161	4488	782	-2.65222700672869	0	Down	0	XP_010915030.1/0/PREDICTED: 3-hydroxyisobutyryl-CoA hydrolase-like protein 3, mitochondrial isoform X2 [Elaeis guineensis]	XM_010916728.1/0.0/PREDICTED: Elaeis guineensis 3-hydroxyisobutyryl-CoA hydrolase-like protein 3, mitochondrial (LOC105040272), transcript variant X2, mRNA	sp|Q9T0K7|HIBC6_ARATH/3e-169/3-hydroxyisobutyryl-CoA hydrolase-like protein 3, mitochondrial OS=Arabidopsis thaliana GN=At4g13360 PE=1 SV=2	vvi:100261210/0.0/3-hydroxyisobutyryl-CoA hydrolase-like protein 3, mitochondrial; K05605 3-hydroxyisobutyryl-CoA hydrolase [EC:3.1.2.4]	At4g13360/2e-168/[I] KOG1684 Enoyl-CoA hydratase	PTHR11941:SF47/1.7E-170/--	molecular_function:GO:0003860//3-hydroxyisobutyryl-CoA hydrolase activity;
Unigene24079_All	695	15716	8149.66	-1.07881713918637	0	Down	0	NA	NA	NA	NA	NA	NA	NA
Unigene151_All	3185	3494.98	350.67	-3.44849312556366	0	Down	0	BAF10371.1/4.76468e-84/Os02g0807900 [Oryza sativa Japonica Group] &gt;BAG99623.1 unnamed protein product [Oryza sativa Japonica Group]	NA	sp|Q9LMN8|WAK3_ARATH/7e-68/Wall-associated receptor kinase 3 OS=Arabidopsis thaliana GN=WAK3 PE=2 SV=2	hbr:110652179/6e-75/wall-associated receptor kinase 2-like; K04733 interleukin-1 receptor-associated kinase 4 [EC:2.7.11.1]	At1g21240/2e-67/[T] LSE0034 A Protein kinase, contains EGF domain	PS00108/-/Serine/Threonine protein kinases active-site signature.	NA
CL23087.Contig1_All	3453	6154.96	1650.71	-2.03005763735462	0	Down	0	XP_010909227.1/1.46999e-160/PREDICTED: cytochrome P450 81E8-like [Elaeis guineensis]	NA	sp|Q6WNQ8|C81E8_MEDTR/1e-125/Cytochrome P450 81E8 OS=Medicago truncatula GN=CYP81E8 PE=2 SV=1	egu:105037266/2e-148/isoflavone 2'-hydroxylase-like; K07408 cytochrome P450 family 1 subfamily A polypeptide 1 [EC:1.14.14.1]	At4g37340/1e-121/[Q] KOG0156 Cytochrome P450 CYP2 subfamily	PTHR24298/4.3E-225/--	NA
CL23291.Contig2_All	2397	544.05	4450.98	2.90091702364048	0	Up	0	XP_018478406.1/2.40942e-42/PREDICTED: histone H4-like [Raphanus sativus]	XM_007016421.2/0.0/PREDICTED: Theobroma cacao histone H4 (LOC18590730), mRNA	sp|P0CG89|H4_SOYBN/2e-44/Histone H4 OS=Glycine max PE=3 SV=1	ppp:PHYPADRAFT_152862/5e-43/HFO1503; histone H4; K11254 histone H4	At5g59970/4e-44/[B] KOG3467 Histone H4	NA	NA
Unigene10483_All	3580	5796.02	1462.81	-2.11771502224066	0	Down	0	XP_020249763.1/0/probable polyamine oxidase 4 [Asparagus officinalis]	XM_008814716.2/0.0/PREDICTED: Phoenix dactylifera probable polyamine oxidase 4 (LOC103723706), transcript variant X1, mRNA	sp|Q8H191|PAO4_ARATH/0.0/Probable polyamine oxidase 4 OS=Arabidopsis thaliana GN=PAO4 PE=1 SV=1	egu:105035498/0.0/probable polyamine oxidase 4; K17839 polyamine oxidase [EC:1.5.3.17 1.5.3.-]	At1g65840/0.0/[Q] KOG0029 Amine oxidase	PTHR10742:SF228/0.0/--	NA
CL6607.Contig4_All	2310	9057	3437	-1.52927824928973	0	Down	0	AIU49059.1/0/LOS4, partial [Yucca filamentosa]	KM398398.1/0.0/Yucca filamentosa LOS4 mRNA, partial cds	sp|Q10RI7|RH38_ORYSJ/0.0/DEAD-box ATP-dependent RNA helicase 38 OS=Oryza sativa subsp. japonica GN=Os03g0158200 PE=3 SV=1	mus:104000823/0.0/DEAD-box ATP-dependent RNA helicase 38-like isoform X1; K18655 ATP-dependent RNA helicase DDX19/DBP5 [EC:3.6.4.13]	At3g53110/0.0/[A] KOG0332 ATP-dependent RNA helicase	SM00490/3.3E-23/helicase superfamily c-terminal domain	NA
Unigene45459_All	3227	6941	2120	-1.84247410759653	0	Down	0	XP_020254748.1/0/LOW QUALITY PROTEIN: serine/threonine-protein phosphatase BSL1 homolog [Asparagus officinalis]	XM_020399159.1/0.0/PREDICTED: Asparagus officinalis serine/threonine-protein phosphatase BSL1 homolog (LOC109831757), mRNA	sp|Q60EX6|BSL1_ORYSJ/0.0/Serine/threonine-protein phosphatase BSL1 homolog OS=Oryza sativa subsp. japonica GN=BSL1 PE=1 SV=1	dct:110101617/0.0/serine/threonine-protein phosphatase BSL1 homolog; K01090 protein phosphatase [EC:3.1.3.16]	At4g03080_1/0.0/[R] KOG0379 Kelch repeat-containing proteins	PTHR11668:SF228/0.0/--	NA
CL12489.Contig3_All	1149	484.21	4268.37	3.00858561736205	0	Up	0	XP_009417646.1/9.74093e-125/PREDICTED: thaumatin-like protein [Musa acuminata subsp. malaccensis]	NA	sp|P50699|TLPH_ARATH/2e-99/Thaumatin-like protein OS=Arabidopsis thaliana GN=At1g18250 PE=2 SV=2	bna:111215160/2e-37/LEAF RUST 10 DISEASE-RESISTANCE LOCUS RECEPTOR-LIKE PROTEIN KINASE-like 2.4; K04733 interleukin-1 receptor-associated kinase 4 [EC:2.7.11.1]	At1g73620/7e-101/[V] TWOG0215 Pathogenesis related proteins, group 5, and related proteins	PF00314/5.6E-80/Thaumatin family	NA
CL21450.Contig1_All	1950	9609	3810	-1.4659901445424	0	Down	0	ONK55492.1/0/uncharacterized protein A4U43_UnF2400 [Asparagus officinalis]	XM_020394277.1/0.0/PREDICTED: Asparagus officinalis obtusifoliol 14-alpha demethylase (LOC109827282), mRNA	sp|P93846|CP51_SORBI/0.0/Obtusifoliol 14-alpha demethylase OS=Sorghum bicolor GN=CYP51 PE=1 SV=1	egu:105051084/0.0/obtusifoliol 14-alpha demethylase; K05917 sterol 14-demethylase [EC:1.14.13.70]	At1g11680/0.0/[Q] KOG0684 Cytochrome P450	PR00465/1.0E-35/E-class P450 group IV signature	NA
Unigene50471_All	2540	7434	2419	-1.75112276230908	0	Down	0	XP_020247550.1/0/ankyrin repeat-containing protein At5g02620-like [Asparagus officinalis] &gt;ONK56921.1 uncharacterized protein A4U43_C10F14650 [Asparagus officinalis]	XM_020391961.1/0.0/PREDICTED: Asparagus officinalis ankyrin repeat-containing protein At5g02620-like (LOC109825188), mRNA	sp|Q6AWW5|Y5262_ARATH/5e-142/Ankyrin repeat-containing protein At5g02620 OS=Arabidopsis thaliana GN=At5g02620 PE=1 SV=1	bna:106400152/1e-47/polygalacturonase; K01184 polygalacturonase [EC:3.2.1.15]	At2g31820/0.0/[R] KOG0504 FOG: Ankyrin repeat	PS50088/10.179/Ankyrin repeat profile.	NA
CL990.Contig8_All	3160	3227.56	260	-3.76525523039129	0	Down	0	ONK81321.1/0/uncharacterized protein A4U43_C01F27790 [Asparagus officinalis]	XM_018592077.1/0.0/PREDICTED: Raphanus sativus probable glycosyltransferase At5g03795 (LOC108819087), mRNA	sp|Q9FFN2|GLYT3_ARATH/1e-107/Probable glycosyltransferase At5g03795 OS=Arabidopsis thaliana GN=At5g03795 PE=3 SV=2	atr:18446374/4e-99/probable glycosyltransferase At5g20260 isoform X1; K18789 xylogalacturonan beta-1,3-xylosyltransferase [EC:2.4.2.41]	At5g19670/2e-160/[GMW] KOG1021 Acetylglucosaminyltransferase EXT1/exostosin 1	PTHR11062:SF59/1.5E-247/--	NA
CL5553.Contig4_All	1035	2713.96	9104.47	1.61478073478423	0	Up	0	NA	XM_020412277.1/0.0/PREDICTED: Asparagus officinalis water stress-inducible protein Rab21-like (LOC109843343), mRNA	NA	NA	NA	PS00823/-/Dehydrins signature 2.	NA
CL16288.Contig4_All	1912	3804.16	497.99	-3.06478409219384	0	Down	0	XP_020271607.1/2.99839e-138/WRKY transcription factor WRKY24 [Asparagus officinalis]	XM_010554904.1/0.0/PREDICTED: Tarenaya hassleriana probable WRKY transcription factor 33 (LOC104823362), mRNA	sp|Q6B6R4|WRK24_ORYSI/4e-109/WRKY transcription factor WRKY24 OS=Oryza sativa subsp. indica GN=WRKY24 PE=2 SV=1	egu:105044758/6e-135/WRKY transcription factor WRKY24; K13424 WRKY transcription factor 33	At2g38470/2e-96/[KT] LSE0036 A WRKY superfamily transcription factors	PTHR31221:SF1/1.1E-153/--	NA
CL12771.Contig1_All	2803	7460.48	2449.04	-1.73844696095234	0	Down	0	XP_020264940.1/0/nuclear poly(A) polymerase 4-like [Asparagus officinalis]	XM_009423019.2/0.0/PREDICTED: Musa acuminata subsp. malaccensis nuclear poly(A) polymerase 4-like (LOC104000875), transcript variant X3, mRNA	sp|Q8VYW1|PAPS4_ARATH/0.0/Nuclear poly(A) polymerase 4 OS=Arabidopsis thaliana GN=PAPS4 PE=1 SV=1	pda:103713411/0.0/nuclear poly(A) polymerase 4-like; K14376 poly(A) polymerase [EC:2.7.7.19]	At4g32850/0.0/[A] KOG2245 Poly(A) polymerase and related nucleotidyltransferases	PF04926/1.4E-6/Poly(A) polymerase predicted RNA binding domain	biological_process:GO:0031123//RNA 3'-end processing;GO:0043631//RNA polyadenylation;cellular_component:GO:0005634//nucleus;molecular_function:GO:0003723//RNA binding;GO:0004652//polynucleotide adenylyltransferase activity;
CL3659.Contig2_All	1045	9431	3712	-1.47660888568094	0	Down	0	XP_020223646.1/2.56304e-70/zinc finger A20 and AN1 domain-containing stress-associated protein 8-like [Cajanus cajan] &gt;KYP58479.1 Zinc finger A20 and AN1 domain-containing stress-associated protein 8 [Cajanus cajan]	XM_006380965.1/0.0/Populus trichocarpa hypothetical protein (POPTR_0006s05520g) mRNA, complete cds	sp|Q6H7P8|SAP4_ORYSJ/1e-69/Zinc finger A20 and AN1 domain-containing stress-associated protein 4 OS=Oryza sativa subsp. japonica GN=SAP4 PE=2 SV=1	NA	At1g51200/3e-45/[R] KOG3173 Predicted Zn-finger protein	PF01428/1.6E-10/AN1-like Zinc finger	molecular_function:GO:0003677//DNA binding;GO:0008270//zinc ion binding;
Unigene63338_All	1743	9921	4041	-1.42716803815606	0	Down	0	XP_010460222.1/1.27914e-75/PREDICTED: uncharacterized protein LOC104741134 [Camelina sativa]	NA	NA	cann:107877615/3e-49/uncharacterized LOC107877615; K18743 caprin-1	NA	PTHR37736/2.1E-44/--	biological_process:GO:0031167//rRNA methylation;GO:0000494//box C/D snoRNA 3'-end processing;GO:1990258//histone glutamine methylation;cellular_component:GO:0031428//box C/D snoRNP complex;GO:0032040//small-subunit processome;GO:0015030//Cajal body;molecular_function:GO:1990259//histone-glutamine methyltransferase activity;GO:0003723//RNA binding;GO:0008649//rRNA methyltransferase activity;
Unigene68877_All	1213	11217.44	4934.35	-1.31620635409896	0	Down	0	AAB64239.1/0/lectin related protein, partial [Allium sativum]	U58949.1/0.0/Allium sativum lectin related protein mRNA, partial cds	sp|P83886|ASAL_ALLSA/2e-47/Mannose-specific lectin OS=Allium sativum GN=LECASAL PE=1 SV=3	pda:103713144/5e-14/probable aminodeoxychorismate synthase, chloroplastic; K13950 para-aminobenzoate synthetase [EC:2.6.1.85]	NA	PF01453/3.6E-14/D-mannose binding lectin	NA
Unigene33169_All	3661	7524	2493	-1.72501180945894	0	Down	0	XP_020261205.1/0/protein MEI2-like 4 isoform X2 [Asparagus officinalis]	XM_022143661.1/0.0/PREDICTED: Helianthus annuus protein MEI2-like 4 (LOC110896198), transcript variant X4, mRNA	sp|Q64M78|OML4_ORYSJ/8e-180/Protein MEI2-like 4 OS=Oryza sativa subsp. japonica GN=ML4 PE=2 SV=1	cre:CHLREDRAFT_152680/3e-57/AML1; RNA-binding protein; K17579 protein phosphatase 1 regulatory subunit 42	At5g07290/2e-142/[D] KOG4660 Protein Mei2, essential for commitment to meiosis, and related proteins	PTHR24012/2.3E-119/--	NA
CL15116.Contig2_All	1220	3726.49	471.04	-3.11529075001337	0	Down	0	XP_020257236.1/6.79825e-131/LOW QUALITY PROTEIN: mitogen-activated protein kinase kinase 9-like [Asparagus officinalis]	XM_021862692.1/0.0/PREDICTED: Chenopodium quinoa pre-mRNA-splicing factor ATP-dependent RNA helicase DEAH10-like (LOC110686106), transcript variant X2, mRNA	sp|Q9FX43|M2K9_ARATH/2e-97/Mitogen-activated protein kinase kinase 9 OS=Arabidopsis thaliana GN=MKK9 PE=1 SV=1	pda:103696013/7e-131/mitogen-activated protein kinase kinase 9-like; K20604 mitogen-activated protein kinase kinase 9 [EC:2.7.12.2]	At1g73500/4e-97/[T] KOG0581 Mitogen-activated protein kinase kinase (MAP2K)	PS50011/42.435/Protein kinase domain profile.	NA
CL11017.Contig1_All	1161	3443	356	-3.40511187803077	0	Down	0	XP_017237606.1/1.25109e-33/PREDICTED: ethylene-responsive transcription factor 5 [Daucus carota subsp. sativus] &gt;KZN00703.1 hypothetical protein DCAR_009457 [Daucus carota subsp. sativus]	XM_020818851.1/0.0/PREDICTED: Dendrobium catenatum ethylene-responsive transcription factor 5-like (LOC110093837), mRNA	sp|Q8VY90|EF105_ARATH/4e-32/Ethylene-responsive transcription factor ERF105 OS=Arabidopsis thaliana GN=ERF105 PE=2 SV=1	sind:105179200/4e-32/ethylene-responsive transcription factor 5; K09286 EREBP-like factor	At5g61600/3e-26/[K] LSE0301 A AP2 domain transcription factor	PTHR31677/9.7E-57/--	biological_process:GO:0006351//transcription, DNA-templated;cellular_component:GO:0005634//nucleus;molecular_function:GO:0003677//DNA binding;GO:0003700//DNA binding transcription factor activity;
CL18395.Contig2_All	2953	3609.99	424.54	-3.21941728866689	0	Down	0	XP_019705337.1/2.52207e-12/PREDICTED: LOW QUALITY PROTEIN: uncharacterized protein LOC109505724 [Elaeis guineensis]	AC235245.1/0.0/Glycine max strain Williams 82 clone GM_WBb0033D02, complete sequence	NA	NA	NA	NA	NA
CL23930.Contig18_All	3988	4578.65	862.85	-2.53913544592223	0	Down	0	XP_019708115.1/1.5567e-103/PREDICTED: putative disease resistance protein RGA3 [Elaeis guineensis] &gt;XP_019708116.1 PREDICTED: putative disease resistance protein RGA3 [Elaeis guineensis] &gt;XP_019708117.1 PREDICTED: putative disease resistance protein RGA3 [Elaeis guineensis] &gt;XP_019708118.1 PREDICTED: putative disease resistance protein RGA3 [Elaeis guineensis] &gt;XP_019708119.1 PREDICTE…	NA	sp|Q7XBQ9|RGA2_SOLBU/2e-68/Disease resistance protein RGA2 OS=Solanum bulbocastanum GN=RGA2 PE=1 SV=1	hbr:110659116/3e-89/putative disease resistance protein RGA3 isoform X1; K15078 structure-specific endonuclease subunit SLX1 [EC:3.6.1.-]	NA	PR00364/6.5E-16/Disease resistance protein signature	biological_process:GO:0006952//defense response;molecular_function:GO:0043531//ADP binding;
Unigene12093_All	3081	6664.61	1994.36	-1.87198944477366	0	Down	0	XP_020264771.1/4.13247e-41/tetraspanin-8-like [Asparagus officinalis]	KU318712.1/0.0/Allium cepa mitochondrion, complete genome	sp|Q9SUD4|TET7_ARATH/3e-24/Tetraspanin-7 OS=Arabidopsis thaliana GN=TET7 PE=2 SV=1	ppp:PHYPADRAFT_142394/1e-17/hypothetical protein; K17294 tetraspanin-4	At4g28050/7e-24/[S] LSE0116 A Predicted membrane protein	PF00335/2.9E-9/Tetraspanin family	cellular_component:GO:0016021//integral component of membrane;
CL3697.Contig10_All	4461	4182.37	680.38	-2.7513029030781	0	Down	0	XP_009419988.1/0/PREDICTED: splicing factor 3B subunit 1 [Musa acuminata subsp. malaccensis] &gt;XP_009419989.1 PREDICTED: splicing factor 3B subunit 1 [Musa acuminata subsp. malaccensis]	XM_020408945.1/0.0/PREDICTED: Asparagus officinalis splicing factor 3B subunit 1-like (LOC109840343), mRNA	NA	mus:103999839/0.0/splicing factor 3B subunit 1; K12828 splicing factor 3B subunit 1	At5g64270/0.0/[A] KOG0213 Splicing factor 3b, subunit 1	PTHR12097:SF1/0.0/--	NA
CL764.Contig16_All	1783	4502.18	834.25	-2.5634668947111	0	Down	0	XP_020693801.1/2.6693e-41/ethylene-responsive transcription factor 2-like [Dendrobium catenatum]	XM_018825776.1/0.0/PREDICTED: Musa acuminata subsp. malaccensis ethylene-responsive transcription factor 1A-like (LOC103984756), transcript variant X2, mRNA	sp|O80337|EF100_ARATH/9e-33/Ethylene-responsive transcription factor 1A OS=Arabidopsis thaliana GN=ERF1A PE=1 SV=2	dct:110107770/4e-42/ethylene-responsive transcription factor 2-like; K09286 EREBP-like factor	At4g17500/9e-33/[K] LSE0301 A AP2 domain transcription factor	PTHR31190/8.7E-78/--	NA
CL9794.Contig1_All	1206	4174	681	-2.74709874057501	0	Down	0	XP_017701598.1/1.21463e-23/PREDICTED: 3-hydroxyisobutyryl-CoA hydrolase-like protein 3, mitochondrial [Phoenix dactylifera]	XR_002551973.1/0.0/PREDICTED: Helianthus annuus uncharacterized LOC110867867 (LOC110867867), transcript variant X2, ncRNA	sp|Q9T0K7|HIBC6_ARATH/2e-17/3-hydroxyisobutyryl-CoA hydrolase-like protein 3, mitochondrial OS=Arabidopsis thaliana GN=At4g13360 PE=1 SV=2	pda:103720862/2e-24/3-hydroxyisobutyryl-CoA hydrolase-like protein 3, mitochondrial; K05605 3-hydroxyisobutyryl-CoA hydrolase [EC:3.1.2.4]	At4g13360/4e-17/[I] KOG1684 Enoyl-CoA hydratase	NA	NA
Unigene57353_All	4176	10134	4223	-1.39425842514849	0	Down	0	XP_008811635.1/2.51571e-68/PREDICTED: protein DEK-like isoform X2 [Phoenix dactylifera]	XM_020413790.1/0.0/PREDICTED: Asparagus officinalis myb-like protein X (LOC109844672), mRNA	NA	pda:103722744/4e-69/protein DEK-like; K17046 protein DEK	At5g55660/2e-39/[B] KOG2266 Chromatin-associated protein Dek and related proteins, contains SAP DNA binding domain	PTHR13468:SF1/1.6E-97/--	NA
Unigene21993_All	763	2405.32	8441.04	1.67979707675284	0	Up	0	KCW51227.1/7.05399e-91/hypothetical protein EUGRSUZ_J00806, partial [Eucalyptus grandis]	XM_021916338.1/0.0/PREDICTED: Chenopodium quinoa histone H3.2 (LOC110736179), mRNA	sp|Q76MV0|H32_TOBAC/5e-92/Histone H3.2 OS=Nicotiana tabacum GN=B34 PE=1 SV=1	dct:110110373/4e-91/histone H3.2; K11253 histone H3	At5g65360/1e-91/[B] KOG1745 Histones H3 and H4	PS00322/-/Histone H3 signature 1.	cellular_component:GO:0005634//nucleus;GO:0000786//nucleosome;molecular_function:GO:0003677//DNA binding;GO:0046982//protein heterodimerization activity;
CL20862.Contig1_All	879	4048	629.03	-2.81740340389867	0	Down	0	XP_020255268.1/9.28824e-17/uncharacterized protein LOC109832253 [Asparagus officinalis] &gt;ONK75602.1 uncharacterized protein A4U43_C03F18620 [Asparagus officinalis]	NA	NA	NA	NA	PTHR34046/5.0E-18/--	NA
CL2149.Contig9_All	971	4633.48	906	-2.48590803247976	0	Down	0	ONK71831.1/8.32816e-14/uncharacterized protein A4U43_C04F12840 [Asparagus officinalis]	NA	NA	NA	At5g47060/1e-12/[S] LSE0472 A Uncharacterized protein	PTHR33059/2.0E-22/--	NA
Unigene57048_All	914	9386.9	3736	-1.46054917852311	0	Down	0	OTG32300.1/2.00084e-104/putative ubiquitin-conjugating enzyme/RWD-like protein [Helianthus annuus]	XM_002299458.2/0.0/Populus trichocarpa ubiquitin conjugating-like enzyme family protein (POPTR_0001s10290g) mRNA, complete cds	sp|P35133|UBC10_ARATH/1e-103/Ubiquitin-conjugating enzyme E2 10 OS=Arabidopsis thaliana GN=UBC10 PE=1 SV=1	ghi:107924659/1e-103/ubiquitin-conjugating enzyme E2 10; K06689 ubiquitin-conjugating enzyme E2 D [EC:2.3.2.23]	At5g53300/3e-103/[O] KOG0417 Ubiquitin-protein ligase	PS50127/48.981/Ubiquitin-conjugating enzymes family profile.	molecular_function:GO:0005524//ATP binding;
Unigene75098_All	1705	6906	2160	-1.8082138652298	0	Down	0	XP_020240798.1/2.79283e-117/probable E3 ubiquitin-protein ligase LOG2 [Asparagus officinalis] &gt;ONK79634.1 uncharacterized protein A4U43_C01F8370 [Asparagus officinalis]	NA	sp|Q9S752|LOFG2_ARATH/4e-97/Probable E3 ubiquitin-protein ligase LOG2 OS=Arabidopsis thaliana GN=LOG2 PE=1 SV=1	nnu:104594837/1e-112/probable E3 ubiquitin-protein ligase LOG2; K10604 E3 ubiquitin-protein ligase MGRN1 [EC:2.3.2.27]	At3g09770/8e-97/[O] KOG4265 Predicted E3 ubiquitin ligase	SM00184/7.2E-4/Ring finger	NA
Unigene18713_All	1977	8204.22	2967.6	-1.59846437674498	0	Down	0	XP_003574865.1/0/PREDICTED: polyubiquitin [Brachypodium distachyon] &gt;KQJ93343.1 hypothetical protein BRADI_3g03957 [Brachypodium distachyon]	XM_018876114.1/0.0/PREDICTED: Eucalyptus grandis polyubiquitin (LOC104451464), transcript variant X2, mRNA	sp|Q1EC66|UBQ3_ARATH/0.0/Polyubiquitin 3 OS=Arabidopsis thaliana GN=UBQ3 PE=2 SV=1	bdi:100831055/0.0/polyubiquitin; K08770 ubiquitin C	At5g03240/0.0/[OR] KOG0001 Ubiquitin and ubiquitin-like proteins	PS50053/30.452/Ubiquitin domain profile.	biological_process:GO:0006511//ubiquitin-dependent protein catabolic process;GO:0010224//response to UV-B;cellular_component:GO:0005634//nucleus;GO:0005773//vacuole;
CL8947.Contig2_All	2454	10842	4738	-1.32567565177277	0	Down	0	XP_020259909.1/0/nucleolar GTP-binding protein 1-like [Asparagus officinalis] &gt;ONK70836.1 uncharacterized protein A4U43_C04F2030 [Asparagus officinalis]	XM_020836654.1/0.0/PREDICTED: Dendrobium catenatum nucleolar GTP-binding protein 1-like (LOC110106683), transcript variant X4, mRNA	sp|Q9C6I8|NOG1_ARATH/0.0/Nucleolar GTP-binding protein 1 OS=Arabidopsis thaliana GN=At1g50920 PE=2 SV=1	lang:109351568/0.0/nucleolar GTP-binding protein 1-like; K06943 nucleolar GTP-binding protein	At1g50920/0.0/[R] KOG1490 GTP-binding protein CRFG/NOG1 (ODN superfamily)	PR00326/6.6E-8/GTP1/OBG GTP-binding protein family signature	biological_process:GO:0042254//ribosome biogenesis;cellular_component:GO:0005730//nucleolus;molecular_function:GO:0005525//GTP binding;
Unigene62847_All	1584	10226	4313	-1.37687315337969	0	Down	0	XP_020254846.1/5.65976e-94/stress-related protein-like isoform X1 [Asparagus officinalis] &gt;ONK78660.1 uncharacterized protein A4U43_C02F21120 [Asparagus officinalis]	NA	sp|Q9SW70|SRP_VITRI/1e-87/Stress-related protein OS=Vitis riparia GN=SRP PE=2 SV=1	vvi:100262484/8e-39/uncharacterized LOC100262484; K17616 CTD small phosphatase-like protein 2 [EC:3.1.3.-]	NA	PTHR33732:SF1/8.4E-122/--	NA
Unigene74877_All	2514	12987	6281	-1.17939687536062	0	Down	0	XP_010928633.1/0/PREDICTED: D-3-phosphoglycerate dehydrogenase 1, chloroplastic [Elaeis guineensis]	XM_009422121.1/0.0/PREDICTED: Musa acuminata subsp. malaccensis D-3-phosphoglycerate dehydrogenase 1, chloroplastic (LOC104000149), mRNA	sp|O49485|SERA1_ARATH/0.0/D-3-phosphoglycerate dehydrogenase 1, chloroplastic OS=Arabidopsis thaliana GN=PGDH1 PE=1 SV=1	egu:105050358/0.0/D-3-phosphoglycerate dehydrogenase 1, chloroplastic; K00058 D-3-phosphoglycerate dehydrogenase / 2-oxoglutarate reductase [EC:1.1.1.95 1.1.1.399]	At4g34200/0.0/[E] KOG0068 D-3-phosphoglycerate dehydrogenase, D-isomer-specific 2-hydroxy acid dehydrogenase superfamily	PTHR10996:SF159/3.6E-286/--	biological_process:GO:0006564//L-serine biosynthetic process;molecular_function:GO:0051287//NAD binding;GO:0004617//phosphoglycerate dehydrogenase activity;
CL10859.Contig2_All	1423	4566.38	884.44	-2.49960958501373	0	Down	0	XP_010924753.1/5.49418e-101/PREDICTED: BURP domain-containing protein 3 [Elaeis guineensis]	NA	sp|Q942D4|BURP3_ORYSJ/1e-101/BURP domain-containing protein 3 OS=Oryza sativa subsp. japonica GN=BURP3 PE=2 SV=1	bvg:104885038/5e-28/filaggrin-like; K12472 epidermal growth factor receptor substrate 15	NA	PS51277/85.028/BURP domain profile.	NA
CL22979.Contig2_All	1088	5058.43	1135.13	-2.28722699360238	0	Down	0	XP_020256975.1/4.26102e-42/RING-H2 finger protein ATL2-like [Asparagus officinalis]	NA	sp|Q8L9T5|ATL2_ARATH/1e-23/RING-H2 finger protein ATL2 OS=Arabidopsis thaliana GN=ATL2 PE=2 SV=2	ats:109777560/6e-25/LOC109777560; E3 ubiquitin-protein ligase EL5-like; K16286 E3 ubiquitin-protein ligase EL5 [EC:2.3.2.27]	At3g16720/3e-23/[O] KOG0800 FOG: Predicted E3 ubiquitin ligase	PTHR14155:SF99/2.0E-38/--	NA
Unigene10059_All	688	270.52	3534.25	3.57620208708952	0	Up	0	KMZ60580.1/1.10877e-89/histone H3 [Zostera marina] &gt;KMZ73204.1 histone H3 [Zostera marina]	XM_022120953.1/0.0/PREDICTED: Helianthus annuus histone H3.2-like (LOC110872164), mRNA	sp|P68428|H32_WHEAT/1e-90/Histone H3.2 OS=Triticum aestivum PE=1 SV=2	mus:103979097/3e-90/histone H3.2; K11253 histone H3	At5g65360/1e-89/[B] KOG1745 Histones H3 and H4	SM00428/4.8E-71/Histone H3	cellular_component:GO:0005634//nucleus;GO:0000786//nucleosome;molecular_function:GO:0003677//DNA binding;GO:0046982//protein heterodimerization activity;
CL7158.Contig2_All	1079	2658	42.06	-6.11314328774637	0	Down	0	XP_008798183.1/1.08607e-75/PREDICTED: mannose-specific lectin 3-like [Phoenix dactylifera]	NA	sp|Q9FVA1|LEC1_CROVR/8e-26/Mannose-specific lectin 1 OS=Crocus vernus GN=LECCVA1 PE=1 SV=1	pda:103713144/2e-06/probable aminodeoxychorismate synthase, chloroplastic; K13950 para-aminobenzoate synthetase [EC:2.6.1.85]	NA	SM00108/1.2E-9/Bulb-type mannose-specific lectin	NA
CL9259.Contig3_All	1780	5300.84	1269.76	-2.19306000258887	0	Down	0	ONK61051.1/4.58221e-149/uncharacterized protein A4U43_C08F25750 [Asparagus officinalis]	XM_021011056.1/0.0/PREDICTED: Arabidopsis lyrata subsp. lyrata polyadenylate-binding protein RBP47A (LOC9327586), mRNA	sp|Q9LEB4|RBP45_NICPL/1e-126/Polyadenylate-binding protein RBP45 OS=Nicotiana plumbaginifolia GN=RBP45 PE=1 SV=1	cam:105852306/1e-107/polyadenylate-binding protein RBP45A-like; K03231 elongation factor 1-alpha	At1g11650/2e-121/[R] KOG0118 FOG: RRM domain	PTHR24012/5.9E-144/--	molecular_function:GO:0003723//RNA binding;
CL7424.Contig1_All	779	8426.24	3134.32	-1.55813137139248	0	Down	0	XP_008784906.1/1.16073e-35/PREDICTED: uncharacterized protein LOC103703734 [Phoenix dactylifera]	NA	NA	NA	NA	PTHR33872:SF2/6.9E-37/--	NA
CL1547.Contig2_All	2839	9128	3596	-1.47530061420148	0	Down	0	XP_020244925.1/0/DEAD-box ATP-dependent RNA helicase 3, chloroplastic-like [Asparagus officinalis] &gt;ONK61416.1 uncharacterized protein A4U43_C08F29680 [Asparagus officinalis]	XM_020389336.1/0.0/PREDICTED: Asparagus officinalis DEAD-box ATP-dependent RNA helicase 3, chloroplastic-like (LOC109823021), mRNA	sp|Q0DM51|RH3_ORYSJ/0.0/DEAD-box ATP-dependent RNA helicase 3, chloroplastic OS=Oryza sativa subsp. japonica GN=Os03g0827700 PE=2 SV=2	aip:107646001/0.0/DEAD-box ATP-dependent RNA helicase 3, chloroplastic; K16911 ATP-dependent RNA helicase DDX21 [EC:3.6.4.13]	At3g22330/7e-163/[A] KOG0331 ATP-dependent RNA helicase	PF00098/1.3E-7/Zinc knuckle	biological_process:GO:0009658//chloroplast organization;GO:0042254//ribosome biogenesis;GO:0000373//Group II intron splicing;GO:0009651//response to salt stress;GO:0010501//RNA secondary structure unwinding;cellular_component:GO:0016020//membrane;GO:0005737//cytoplasm;GO:0005730//nucleolus;GO:0009941//chloroplast envelope;GO:0009570//chloroplast stroma;molecular_function:GO:0003729//mRNA binding;…
CL3853.Contig3_All	1167	4494.12	858.67	-2.51925779741808	0	Down	0	XP_020275661.1/4.47255e-50/probable WRKY transcription factor 70 [Asparagus officinalis] &gt;ONK62666.1 uncharacterized protein A4U43_C07F6710 [Asparagus officinalis]	NA	sp|Q9LY00|WRK70_ARATH/1e-28/Probable WRKY transcription factor 70 OS=Arabidopsis thaliana GN=WRKY70 PE=2 SV=1	csat:104760397/3e-18/disease resistance protein RRS1-like; K16225 probable WRKY transcription factor 52	At3g56400/3e-28/[KT] LSE0036 A WRKY superfamily transcription factors	SM00774/3.2E-30/DNA binding domain	biological_process:GO:0006351//transcription, DNA-templated;cellular_component:GO:0005634//nucleus;molecular_function:GO:0043565//sequence-specific DNA binding;GO:0003700//DNA binding transcription factor activity;
Unigene51232_All	854	2559	8659	1.62722543156728	0	Up	0	XP_020683254.1/2.65263e-90/cold-regulated 413 plasma membrane protein 2 [Dendrobium catenatum]	NA	sp|Q9SVL6|CRPM2_ARATH/5e-76/Cold-regulated 413 plasma membrane protein 2 OS=Arabidopsis thaliana GN=COR413PM2 PE=2 SV=1	adu:107487508/2e-10/vacuolar protein sorting-associated protein 25-like isoform X3; K12189 ESCRT-II complex subunit VPS25	NA	PF05562/2.7E-82/Cold acclimation protein WCOR413	NA
CL3697.Contig7_All	4339	4383.57	806.8	-2.57321814050588	0	Down	0	XP_009419988.1/0/PREDICTED: splicing factor 3B subunit 1 [Musa acuminata subsp. malaccensis] &gt;XP_009419989.1 PREDICTED: splicing factor 3B subunit 1 [Musa acuminata subsp. malaccensis]	XM_020408945.1/0.0/PREDICTED: Asparagus officinalis splicing factor 3B subunit 1-like (LOC109840343), mRNA	NA	mus:103999839/0.0/splicing factor 3B subunit 1; K12828 splicing factor 3B subunit 1	At5g64270/0.0/[A] KOG0213 Splicing factor 3b, subunit 1	PTHR12097:SF1/0.0/--	NA
Unigene8037_All	1044	3493	408	-3.22922042885062	0	Down	0	XP_020093543.1/1.21247e-15/uncharacterized protein LOC109713765 [Ananas comosus] &gt;OAY75584.1 hypothetical protein ACMD2_26521 [Ananas comosus] &gt;OAY84106.1 hypothetical protein ACMD2_08335 [Ananas comosus]	NA	NA	NA	NA	NA	NA
CL10589.Contig6_All	741	5142	1190	-2.2427628800656	0	Down	0	EOY24848.1/1.3671e-13/Heavy metal transport/detoxification superfamily protein, putative isoform 2, partial [Theobroma cacao]	NA	sp|O03982|HIP39_ARATH/1e-12/Heavy metal-associated isoprenylated plant protein 39 OS=Arabidopsis thaliana GN=HIPP39 PE=2 SV=1	NA	At1g01490/3e-12/[P] KOG1603 Copper chaperone	PTHR22814:SF77/5.3E-48/--	biological_process:GO:0030001//metal ion transport;GO:0046916//cellular transition metal ion homeostasis;cellular_component:GO:0005737//cytoplasm;molecular_function:GO:0046872//metal ion binding;GO:0046914//transition metal ion binding;
CL6712.Contig3_All	2223	2978.3	207.96	-3.97150595987905	0	Down	0	XP_008813262.1/0/PREDICTED: cysteine-rich receptor-like protein kinase 2 [Phoenix dactylifera]	XM_020406656.1/0.0/PREDICTED: Asparagus officinalis cysteine-rich receptor-like protein kinase 2 (LOC109838195), mRNA	sp|Q9FNE1|CRK42_ARATH/2e-114/Cysteine-rich receptor-like protein kinase 42 OS=Arabidopsis thaliana GN=CRK42 PE=2 SV=1	hbr:110646762/0.0/cysteine-rich receptor-like protein kinase 2 isoform X1; K04733 interleukin-1 receptor-associated kinase 4 [EC:2.7.11.1]	At1g56120/2e-95/[T] LSE0002 A Receptor protein kinase containing LRR repeats	PTHR27006:SF30/9.8E-226/--	cellular_component:GO:0016021//integral component of membrane;molecular_function:GO:0005524//ATP binding;GO:0004672//protein kinase activity;
Unigene17487_All	3364	9935.32	4152.9	-1.38984214571822	0	Down	0	XP_020084346.1/4.03113e-78/disease resistance protein RPS5-like [Ananas comosus]	XM_020405006.1/0.0/PREDICTED: Asparagus officinalis acyl-CoA-binding protein (LOC109836946), mRNA	sp|P60838|DRL1_ARATH/2e-56/Probable disease resistance protein At1g12280 OS=Arabidopsis thaliana GN=At1g12280 PE=3 SV=1	egu:105036066/4e-67/probable disease resistance protein At5g63020; K13459 disease resistance protein RPS2	NA	PTHR23155:SF639/8.7E-55/--	NA
CL21155.Contig2_All	1232	3855.87	568.72	-2.89266081049327	0	Down	0	XP_011070843.1/2.20022e-44/CAX-interacting protein 4-like [Sesamum indicum]	NA	sp|Q84Y18|CXIP4_ARATH/3e-43/CAX-interacting protein 4 OS=Arabidopsis thaliana GN=CXIP4 PE=1 SV=2	NA	At2g28910/7e-43/[S] KOG2985 Uncharacterized conserved protein	PS50158/8.977/Zinc finger CCHC-type profile.	NA
Unigene69031_All	1689	10444	4510	-1.34286986759735	0	Down	0	XP_020251145.1/0/serine-threonine kinase receptor-associated protein-like [Asparagus officinalis] &gt;ONK80976.1 uncharacterized protein A4U43_C01F23890 [Asparagus officinalis]	XM_020395556.1/0.0/PREDICTED: Asparagus officinalis serine-threonine kinase receptor-associated protein-like (LOC109828593), mRNA	sp|Q38884|EIF3I_ARATH/1e-33/Eukaryotic translation initiation factor 3 subunit I OS=Arabidopsis thaliana GN=TIF3I1 PE=2 SV=2	ccaj:109812103/0.0/serine-threonine kinase receptor-associated protein-like; K13137 serine-threonine kinase receptor-associated protein	At3g15610/0.0/[I] KOG0278 Serine/threonine kinase receptor-associated protein	PTHR19877/1.6E-180/--	molecular_function:GO:0016301//kinase activity;
CL12510.Contig2_All	3175	9243.76	3697.3	-1.45340253739213	0	Down	0	XP_020255725.1/0/eukaryotic translation initiation factor 3 subunit C [Asparagus officinalis] &gt;ONK74068.1 uncharacterized protein A4U43_C03F2450 [Asparagus officinalis]	XM_020309607.1/0.0/PREDICTED: Aegilops tauschii subsp. tauschii eukaryotic translation initiation factor 3 subunit C-like (LOC109750643), mRNA	sp|Q9XHM1|EIF3C_MEDTR/0.0/Eukaryotic translation initiation factor 3 subunit C OS=Medicago truncatula GN=TIF3C1 PE=2 SV=1	egu:105050769/0.0/eukaryotic translation initiation factor 3 subunit C; K03252 translation initiation factor 3 subunit C	At3g56150/0.0/[J] KOG1076 Translation initiation factor 3, subunit c (eIF-3c)	PTHR13937:SF0/0.0/--	biological_process:GO:0006446//regulation of translational initiation;GO:0001731//formation of translation preinitiation complex;cellular_component:GO:0016282//eukaryotic 43S preinitiation complex;GO:0033290//eukaryotic 48S preinitiation complex;GO:0005852//eukaryotic translation initiation factor 3 complex;molecular_function:GO:0003743//translation initiation factor activity;GO:0031369//translat…
CL1122.Contig2_All	1081	2838.89	160.7	-4.27427995856503	0	Down	0	XP_020267113.1/1.46947e-32/uncharacterized protein LOC109842676 isoform X2 [Asparagus officinalis]	NA	NA	NA	NA	NA	NA
CL5221.Contig1_All	1822	5751.45	1535.12	-2.03696912850973	0	Down	0	XP_020106071.1/9.5664e-70/uncharacterized protein LOC109722421 [Ananas comosus]	NA	NA	pxb:103958275/2e-45/alpha-mannosidase At3g26720-like; K01191 alpha-mannosidase [EC:3.2.1.24]	At1g68140/3e-46/[R] LSE0473 A C2H2 type Zn-finger protein	PF07800/1.4E-33/Protein of unknown function (DUF1644)	NA
CL501.Contig1_All	1152	9627	3963	-1.41188816646223	0	Down	0	XP_008783998.1/1.49089e-48/PREDICTED: zinc finger A20 and AN1 domain-containing stress-associated protein 5 [Phoenix dactylifera]	XM_008814019.2/0.0/PREDICTED: Phoenix dactylifera zinc finger A20 and AN1 domain-containing stress-associated protein 5-like (LOC103723183), mRNA	sp|Q9SJM6|SAP4_ARATH/8e-43/Zinc finger A20 and AN1 domain-containing stress-associated protein 4 OS=Arabidopsis thaliana GN=SAP4 PE=1 SV=1	NA	At2g36320/2e-42/[R] KOG3173 Predicted Zn-finger protein	PF01428/3.0E-11/AN1-like Zinc finger	molecular_function:GO:0003677//DNA binding;GO:0008270//zinc ion binding;
CL22759.Contig2_All	2278	11596	5341	-1.24984029259651	0	Down	0	XP_021274881.1/0/T-complex protein 1 subunit eta [Herrania umbratica]	XM_020404507.1/0.0/PREDICTED: Asparagus officinalis T-complex protein 1 subunit eta (LOC109836568), transcript variant X4, mRNA	sp|Q9SF16|TCPH_ARATH/0.0/T-complex protein 1 subunit eta OS=Arabidopsis thaliana GN=CCT7 PE=1 SV=1	nnu:104604289/0.0/T-complex protein 1 subunit eta; K09499 T-complex protein 1 subunit eta	At3g11830/0.0/[O] KOG0361 Chaperonin complex component, TCP-1 eta subunit (CCT7)	PTHR11353:SF22/0.0/--	biological_process:GO:0006457//protein folding;GO:0006458//'de novo' protein folding;GO:0061077//chaperone-mediated protein folding;cellular_component:GO:0005737//cytoplasm;GO:0005832//chaperonin-containing T-complex;molecular_function:GO:0005524//ATP binding;GO:0051082//unfolded protein binding;GO:0044183//protein binding involved in protein folding;
CL1428.Contig24_All	1735	7912.96	2838.81	-1.61032601434488	0	Down	0	XP_006287868.1/0/hypothetical protein CARUB_v10001095mg, partial [Capsella rubella] &gt;EOA20766.1 hypothetical protein CARUB_v10001095mg, partial [Capsella rubella]	XM_015726210.1/0.0/PREDICTED: Ricinus communis polyubiquitin (LOC107262154), mRNA	sp|P0CH32|UBQ4_ARATH/0.0/Polyubiquitin 4 OS=Arabidopsis thaliana GN=UBQ4 PE=3 SV=1	csat:104770830/0.0/polyubiquitin-like; K08770 ubiquitin C	At5g20620/0.0/[OR] KOG0001 Ubiquitin and ubiquitin-like proteins	PF00240/2.2E-32/Ubiquitin family	NA
Unigene33334_All	2789	7404	2520	-1.68627600491054	0	Down	0	XP_008792203.1/0/PREDICTED: crooked neck-like protein 1 [Phoenix dactylifera]	XM_020407403.1/0.0/PREDICTED: Asparagus officinalis crooked neck-like protein 1 (LOC109838969), partial mRNA	sp|Q8GUP1|CTF77_ARATH/2e-09/Cleavage stimulation factor subunit 77 OS=Arabidopsis thaliana GN=CSTF77 PE=1 SV=1	pda:103708791/0.0/crooked neck-like protein 1; K12869 crooked neck	At5g41770/0.0/[D] KOG1915 Cell cycle control protein (crooked neck)	PTHR11246/0.0/--	NA
CL10212.Contig3_All	2574	6733	2111	-1.80471772957098	0	Down	0	XP_020244196.1/0/F-box/LRR-repeat protein 14 isoform X2 [Asparagus officinalis]	XM_020388607.1/0.0/PREDICTED: Asparagus officinalis F-box/LRR-repeat protein 14 (LOC109822413), transcript variant X2, mRNA	NA	gsl:Gasu_12820/2e-13/F-box and leucine-rich repeat protein GRR1; K10268 F-box and leucine-rich repeat protein 2/20	At1g15740/0.0/[R] KOG1947 Leucine rich repeat proteins, some proteins contain F-box	PTHR24006:SF451/3.0E-138/--	NA
CL21450.Contig2_All	1968	8923	3501	-1.48115662156749	0	Down	0	ONK55492.1/0/uncharacterized protein A4U43_UnF2400 [Asparagus officinalis]	XM_020394277.1/0.0/PREDICTED: Asparagus officinalis obtusifoliol 14-alpha demethylase (LOC109827282), mRNA	sp|P93846|CP51_SORBI/0.0/Obtusifoliol 14-alpha demethylase OS=Sorghum bicolor GN=CYP51 PE=1 SV=1	egu:105051084/0.0/obtusifoliol 14-alpha demethylase; K05917 sterol 14-demethylase [EC:1.14.13.70]	At1g11680/0.0/[Q] KOG0684 Cytochrome P450	PR00465/1.0E-35/E-class P450 group IV signature	NA
CL6156.Contig2_All	2248	3947	624	-2.7925334284581	0	Down	0	XP_009417128.1/0/PREDICTED: uncharacterized protein LOC103997584 [Musa acuminata subsp. malaccensis]	NA	sp|F4I9E1|NFD4_ARATH/6e-19/Protein NUCLEAR FUSION DEFECTIVE 4 OS=Arabidopsis thaliana GN=NFD4 PE=3 SV=1	aly:ARALYDRAFT_321151/2e-80/hypothetical protein; K14794 ribosomal RNA-processing protein 12	At2g28120/0.0/[GR] TWOG0181 Predicted monocarboxylate transporter/nodulin related protein	PTHR21576/0.0/--	biological_process:GO:0055085//transmembrane transport;cellular_component:GO:0016021//integral component of membrane;
Unigene22175_All	1115	1672.58	6841.57	1.90085737154897	0	Up	0	KCW51227.1/9.84043e-89/hypothetical protein EUGRSUZ_J00806, partial [Eucalyptus grandis]	XM_021916338.1/0.0/PREDICTED: Chenopodium quinoa histone H3.2 (LOC110736179), mRNA	sp|Q76MV0|H32_TOBAC/3e-90/Histone H3.2 OS=Nicotiana tabacum GN=B34 PE=1 SV=1	dct:110110373/2e-89/histone H3.2; K11253 histone H3	At5g65360/7e-90/[B] KOG1745 Histones H3 and H4	NA	cellular_component:GO:0005634//nucleus;GO:0000786//nucleosome;molecular_function:GO:0003677//DNA binding;GO:0046982//protein heterodimerization activity;
Unigene45579_All	1660	5650	1495	-2.04950022653169	0	Down	0	XP_020249802.1/0/probable sodium/metabolite cotransporter BASS2, chloroplastic [Asparagus officinalis] &gt;ONK80810.1 uncharacterized protein A4U43_C01F22020 [Asparagus officinalis]	XM_020394213.1/0.0/PREDICTED: Asparagus officinalis probable sodium/metabolite cotransporter BASS2, chloroplastic (LOC109827242), mRNA	sp|Q1EBV7|BASS2_ARATH/0.0/Sodium/pyruvate cotransporter BASS2, chloroplastic OS=Arabidopsis thaliana GN=BASS2 PE=1 SV=1	soe:110774967/0.0/sodium/pyruvate cotransporter BASS2, chloroplastic; K03453 bile acid:Na+ symporter, BASS family	At2g26900/6e-162/[P] KOG2718 Na+-bile acid cotransporter	PF01758/1.6E-51/Sodium Bile acid symporter family	cellular_component:GO:0016021//integral component of membrane;
CL12292.Contig1_All	1646	2994	233	-3.81506720483138	0	Down	0	KVH95198.1/9.45241e-06/Protein of unknown function DUF597 [Cynara cardunculus var. scolymus]	NA	NA	NA	NA	NA	NA
CL22551.Contig2_All	773	3245.29	332.59	-3.41792555022801	0	Down	0	ABF61863.1/6.44761e-68/chaperone [Agave tequilana]	XM_020413219.1/0.0/PREDICTED: Asparagus officinalis 17.3 kDa class I heat shock protein-like (LOC109844248), mRNA	sp|P27880|HSP12_MEDSA/5e-59/18.2 kDa class I heat shock protein OS=Medicago sativa GN=HSP18.2 PE=2 SV=1	sind:105167109/1e-62/17.3 kDa class I heat shock protein-like; K13993 HSP20 family protein	At5g59720/4e-54/[O] KOG0710 Molecular chaperone (small heat-shock protein Hsp26/Hsp42)	PF00011/2.1E-32/Hsp20/alpha crystallin family	NA
Unigene18099_All	4410	3994.43	657.65	-2.73399259662133	0	Down	0	XP_008808655.1/3.23553e-85/PREDICTED: disease resistance protein RGA2-like [Phoenix dactylifera]	NA	sp|Q7XBQ9|RGA2_SOLBU/7e-48/Disease resistance protein RGA2 OS=Solanum bulbocastanum GN=RGA2 PE=1 SV=1	vvi:100255136/2e-70/putative disease resistance protein RGA1; K15078 structure-specific endonuclease subunit SLX1 [EC:3.6.1.-]	NA	PTHR23155/7.2E-146/--	NA
CL16978.Contig2_All	1730	12610	6126	-1.17294584704387	0	Down	0	XP_002524155.1/3.99231e-141/PREDICTED: uncharacterized protein LOC8274802 [Ricinus communis] &gt;EEF38218.1 Inter-alpha-trypsin inhibitor heavy chain H3 precursor, putative [Ricinus communis]	NA	NA	NA	Hs5174403/1e-07/[PT] KOG2353 L-type voltage-dependent Ca2+ channel, alpha2/delta subunit	SM00327/5.1E-24/von Willebrand factor (vWF) type A domain	NA
CL13996.Contig1_All	619	693.81	4609.17	2.60049959645187	0	Up	0	AAX94674.1/6.49616e-14/type 2 metallothionein [Allium sativum]	AY995151.1/0.0/Allium sativum type 2 metallothionein mRNA, complete cds	NA	NA	NA	NA	NA
CL16618.Contig1_All	3380	9878	4183	-1.37107581416166	0	Down	0	XP_020705038.1/0/probable E3 ubiquitin ligase SUD1 [Dendrobium catenatum]	XM_020411419.1/0.0/PREDICTED: Asparagus officinalis probable E3 ubiquitin ligase SUD1 (LOC109842557), mRNA	sp|F4JKK0|SUD1_ARATH/0.0/Probable E3 ubiquitin ligase SUD1 OS=Arabidopsis thaliana GN=SUD1 PE=1 SV=1	dct:110115962/0.0/probable E3 ubiquitin ligase SUD1; K10661 E3 ubiquitin-protein ligase MARCH6 [EC:2.3.2.27]	At4g34100/0.0/[A] KOG1609 Protein involved in mRNA turnover and stability	SM00744/9.3E-25/The RING-variant domain is a C4HC3 zinc-finger like motif found in a number of cellular and viral proteins. Some of these proteins have been shown both in vivo and in vitro to have ubiquitin E3 ligase activity.	NA
CL10589.Contig7_All	789	5321.46	1332.36	-2.12923301511593	0	Down	0	XP_002303608.1/2.17878e-13/hypothetical protein POPTR_0003s13210g [Populus trichocarpa] &gt;EEE78587.1 hypothetical protein POPTR_0003s13210g [Populus trichocarpa]	NA	sp|O03982|HIP39_ARATH/3e-12/Heavy metal-associated isoprenylated plant protein 39 OS=Arabidopsis thaliana GN=HIPP39 PE=2 SV=1	NA	At1g01490/6e-12/[P] KOG1603 Copper chaperone	PTHR22814:SF77/3.0E-47/--	biological_process:GO:0030001//metal ion transport;GO:0046916//cellular transition metal ion homeostasis;cellular_component:GO:0005737//cytoplasm;molecular_function:GO:0046872//metal ion binding;GO:0046914//transition metal ion binding;
CL2760.Contig1_All	3328	5357	1352	-2.1177249878647	0	Down	0	XP_020243959.1/0/DNA polymerase I A, chloroplastic-like isoform X1 [Asparagus officinalis] &gt;XP_020243960.1 DNA polymerase I A, chloroplastic-like isoform X2 [Asparagus officinalis]	XM_010907661.2/0.0/PREDICTED: Elaeis guineensis DNA polymerase I A, chloroplastic (LOC105033029), transcript variant X1, mRNA	sp|Q6Z4T5|POLIA_ORYSJ/0.0/DNA polymerase I A, chloroplastic OS=Oryza sativa subsp. japonica GN=Os08g0175300 PE=2 SV=1	nnu:104604842/0.0/DNA polymerase I A, chloroplastic/mitochondrial; K02335 DNA polymerase I [EC:2.7.7.7]	At1g50840/0.0/[R] KOG0950 DNA polymerase theta/eta, DEAD-box superfamily	SM00482/4.1E-50/DNA polymerase A domain	biological_process:GO:0006261//DNA-dependent DNA replication;molecular_function:GO:0003887//DNA-directed DNA polymerase activity;GO:0003677//DNA binding;GO:0008408//3'-5' exonuclease activity;
CL7851.Contig1_All	1467	7331.13	2519.85	-1.67209257546496	0	Down	0	ONK65274.1/2.3394e-102/uncharacterized protein A4U43_C07F35450 [Asparagus officinalis]	XM_020419921.1/0.0/PREDICTED: Asparagus officinalis protein BOBBER 1-like (LOC109850025), mRNA	sp|Q9LV09|BOB1_ARATH/2e-87/Protein BOBBER 1 OS=Arabidopsis thaliana GN=BOB1 PE=1 SV=1	NA	At5g53400/5e-87/[T] KOG2265 Nuclear distribution protein NUDC	PS51203/17.952/CS domain profile.	biological_process:GO:0006457//protein folding;GO:0007275//multicellular organism development;cellular_component:GO:0005737//cytoplasm;molecular_function:GO:0051082//unfolded protein binding;
Unigene1279_All	1658	9234	3763	-1.42646728640873	0	Down	0	XP_020274393.1/1.28883e-148/altered inheritance of mitochondria protein 32 [Asparagus officinalis] &gt;ONK79345.1 uncharacterized protein A4U43_C01F5420 [Asparagus officinalis]	XM_021962381.1/0.0/PREDICTED: Prunus avium uncharacterized LOC110760167 (LOC110760167), mRNA	NA	NA	NA	PTHR31902:SF5/3.7E-142/--	NA
Unigene63193_All	970	6978	2307	-1.72819043693864	0	Down	0	XP_002461105.1/1.03856e-123/uncharacterized protein LOC8073088 [Sorghum bicolor] &gt;EER97626.1 hypothetical protein SORBI_3002G393000 [Sorghum bicolor]	XM_020735054.1/0.0/PREDICTED: Phalaenopsis equestris pyrrolidone-carboxylate peptidase-like (LOC110031708), transcript variant X2, mRNA	NA	sbi:8073088/2e-124/uncharacterized protein LOC8073088; K01304 pyroglutamyl-peptidase [EC:3.4.19.3]	At1g56700/2e-109/[O] KOG4755 Predicted pyroglutamyl peptidase	PTHR23402/4.0E-130/--	biological_process:GO:0006508//proteolysis;cellular_component:GO:0005829//cytosol;molecular_function:GO:0016920//pyroglutamyl-peptidase activity;
CL4605.Contig10_All	4256	8010.69	2957.98	-1.56870905993604	0	Down	0	XP_020264316.1/0/LOW QUALITY PROTEIN: enhancer of mRNA-decapping protein 4-like [Asparagus officinalis]	XM_020418242.1/0.0/PREDICTED: Asparagus officinalis enhancer of mRNA-decapping protein 4-like (LOC109848624), transcript variant X2, mRNA	sp|Q9LTT9|VCR_ARATH/0.0/Varicose-related protein OS=Arabidopsis thaliana GN=VCR PE=2 SV=1	egu:105049929/0.0/enhancer of mRNA-decapping protein 4-like; K12616 enhancer of mRNA-decapping protein 4	At3g13290/0.0/[R] KOG1916 Nuclear protein, contains WD40 repeats	PS50082/12.079/Trp-Asp (WD) repeats profile.	NA
Unigene31151_All	1635	4928.53	1136.18	-2.24836083831593	0	Down	0	ABF61872.1/1.65597e-65/chaperone [Agave tequilana]	XM_010242852.2/0.0/PREDICTED: Nelumbo nucifera 18.2 kDa class I heat shock protein-like (LOC104585845), mRNA	sp|P19037|HS181_ARATH/3e-59/18.1 kDa class I heat shock protein OS=Arabidopsis thaliana GN=HSP18.1 PE=1 SV=1	csv:101211457/2e-62/18.1 kDa class I heat shock protein-like; K13993 HSP20 family protein	At5g59720/8e-59/[O] KOG0710 Molecular chaperone (small heat-shock protein Hsp26/Hsp42)	PTHR11527:SF152/1.7E-92/--	NA
Unigene1019_All	1688	2534	54	-5.68370815040459	0	Down	0	XP_020244915.1/0/ribulose bisphosphate carboxylase/oxygenase activase 2, chloroplastic-like isoform X1 [Asparagus officinalis]	XM_011004332.1/0.0/PREDICTED: Populus euphratica ribulose bisphosphate carboxylase/oxygenase activase, chloroplastic (LOC105109584), transcript variant X1, mRNA	sp|Q7X9A0|RCA1_LARTR/0.0/Ribulose bisphosphate carboxylase/oxygenase activase 1, chloroplastic OS=Larrea tridentata GN=RCA1 PE=1 SV=1	cpap:110817833/2e-49/uncharacterized protein LOC110817833; K02960 small subunit ribosomal protein S16e	At2g39730/0.0/[O] KOG0651 26S proteasome regulatory complex, ATPase RPT4	PTHR32429:SF8/0.0/--	NA
CL18826.Contig3_All	2121	3053.41	271.57	-3.62242014467762	0	Down	0	XP_020273439.1/1.58673e-34/protein REVEILLE 2-like [Asparagus officinalis] &gt;ONK64230.1 uncharacterized protein A4U43_C07F23480 [Asparagus officinalis]	AB458831.1/0.0/Physcomitrella patens PpCCA1a mRNA for circadian clock-associated protein 1a, partial cds	sp|F4KGY6|RVE1_ARATH/1e-26/Protein REVEILLE 1 OS=Arabidopsis thaliana GN=RVE1 PE=2 SV=1	lja:Lj3g3v2518940.3/9e-26/Lj3g3v2518940.3; -; K12133 MYB-related transcription factor LHY	At5g17300/4e-26/[O] KOG0724 Zuotin and related molecular chaperones (DnaJ superfamily), contains DNA-binding domains	NA	NA
Unigene24710_All	769	434.72	3890.35	3.03034673562623	0	Up	0	XP_002534080.1/1.15375e-57/PREDICTED: histone H2B [Ricinus communis] &gt;EEF28303.1 histone h2b, putative [Ricinus communis]	X95690.1/0.0/A.cepa mRNA for histone H2b-like protein (clone p3)	sp|Q1S9I9|H2B1_MEDTR/6e-58/Probable histone H2B.1 OS=Medicago truncatula PE=3 SV=3	rcu:8278127/2e-58/histone H2B; K11252 histone H2B	At1g07790/3e-57/[B] KOG1744 Histone H2B	PS00357/-/Histone H2B signature.	cellular_component:GO:0005634//nucleus;GO:0000786//nucleosome;molecular_function:GO:0003677//DNA binding;GO:0046982//protein heterodimerization activity;
Unigene56037_All	1249	4032.74	694.71	-2.66867246884964	0	Down	0	XP_020264644.1/2.55054e-116/xyloglucan endotransglucosylase/hydrolase protein 22-like [Asparagus officinalis]	XM_008803357.2/0.0/PREDICTED: Phoenix dactylifera probable xyloglucan endotransglucosylase/hydrolase protein 23 (LOC103715653), mRNA	sp|Q38910|XTH23_ARATH/4e-100/Probable xyloglucan endotransglucosylase/hydrolase protein 23 OS=Arabidopsis thaliana GN=XTH23 PE=2 SV=1	pda:103715632/2e-107/probable xyloglucan endotransglucosylase/hydrolase protein 23; K14504 xyloglucan:xyloglucosyl transferase TCH4 [EC:2.4.1.207]	At4g25810/9e-100/[M] TWOG0096 Xyloglucan endotransglycosylase	PF00722/1.3E-43/Glycosyl hydrolases family 16	NA
CL12489.Contig2_All	1058	483	4017	2.92462852378245	0	Up	0	XP_009417646.1/3.3422e-125/PREDICTED: thaumatin-like protein [Musa acuminata subsp. malaccensis]	NA	sp|P50699|TLPH_ARATH/7e-100/Thaumatin-like protein OS=Arabidopsis thaliana GN=At1g18250 PE=2 SV=2	bna:111215160/8e-38/LEAF RUST 10 DISEASE-RESISTANCE LOCUS RECEPTOR-LIKE PROTEIN KINASE-like 2.4; K04733 interleukin-1 receptor-associated kinase 4 [EC:2.7.11.1]	At1g73620/3e-101/[V] TWOG0215 Pathogenesis related proteins, group 5, and related proteins	PTHR31048:SF1/1.2E-129/--	NA
CL1291.Contig1_All	794	3110	297	-3.51977458764445	0	Down	0	NA	NA	NA	NA	NA	NA	NA
Unigene30312_All	870	536.19	4150.52	2.82108103486515	0	Up	0	XP_022024688.1/2.48695e-51/histone H4-like, partial [Helianthus annuus]	NM_128434.4/0.0/Arabidopsis thaliana histone H4 (HIS4), mRNA	sp|P0CG89|H4_SOYBN/2e-49/Histone H4 OS=Glycine max PE=3 SV=1	han:110925023/4e-52/histone H4-like; K11254 histone H4	At5g59970/5e-49/[B] KOG3467 Histone H4	PF15511/1.7E-8/Centromere kinetochore component CENP-T histone fold	biological_process:GO:0006334//nucleosome assembly;GO:0006352//DNA-templated transcription, initiation;cellular_component:GO:0005634//nucleus;GO:0016021//integral component of membrane;GO:0000786//nucleosome;molecular_function:GO:0003677//DNA binding;GO:0046982//protein heterodimerization activity;
CL786.Contig2_All	1197	5863.93	1664.04	-1.94857261176174	0	Down	0	NA	XM_001781672.1/0.0/Physcomitrella patens subsp. patens predicted protein (PHYPADRAFT_171769) mRNA, complete cds	NA	NA	NA	PTHR22814/1.7E-14/--	NA
CL20866.Contig1_All	2318	11170.04	5142.03	-1.2506192631763	0	Down	0	XP_015616495.1/0/PREDICTED: heat shock cognate 70 kDa protein 2 [Oryza sativa Japonica Group] &gt;AAX95352.1 dnaK-type molecular chaperone hsp70 - rice (fragment) [Oryza sativa Japonica Group] &gt;ABA95500.1 Heat shock cognate 70 kDa protein, putative, expressed [Oryza sativa Japonica Group] &gt;BAF28903.1 Os11g0703900 [Oryza sativa Japonica Group] &gt;BAT15394.1 Os11g0703900 [Oryza sativa Japoni…	XM_020418462.1/0.0/PREDICTED: Asparagus officinalis heat shock cognate 70 kDa protein 2-like (LOC109848789), mRNA	sp|P27322|HSP72_SOLLC/0.0/Heat shock cognate 70 kDa protein 2 OS=Solanum lycopersicum GN=HSC-2 PE=2 SV=1	obr:102702507/0.0/heat shock cognate 70 kDa protein 2; K03283 heat shock 70kDa protein 1/2/6/8	At3g12580/0.0/[O] KOG0101 Molecular chaperones HSP70/HSC70, HSP70 superfamily	PS01036/-/Heat shock hsp70 proteins family signature 3.	molecular_function:GO:0005524//ATP binding;
Unigene74875_All	1081	2562	88	-4.9950179851316	0	Down	0	XP_007160700.1/1.48218e-54/hypothetical protein PHAVU_001G009700g [Phaseolus vulgaris] &gt;ESW32694.1 hypothetical protein PHAVU_001G009700g [Phaseolus vulgaris]	NA	sp|Q9LQZ7|BBX21_ARATH/5e-46/B-box zinc finger protein 21 OS=Arabidopsis thaliana GN=BBX21 PE=1 SV=1	ath:AT5G15840/1e-13/CO; B-box type zinc finger protein with CCT domain-containing protein; K12135 zinc finger protein CONSTANS	At1g75540/1e-45/[R] LSE0153 A CONSTANS-like B-box Zn-finger protein	PS50119/8.788/Zinc finger B-box type profile.	cellular_component:GO:0005622//intracellular;molecular_function:GO:0008270//zinc ion binding;
CL20556.Contig1_All	1022	2530.91	72.11	-5.26470789685737	0	Down	0	XP_008798185.1/3.86466e-58/PREDICTED: mannose-specific lectin 3-like [Phoenix dactylifera]	NA	sp|P86626|LEC3_CROVR/1e-21/Mannose-specific lectin 3 OS=Crocus vernus PE=1 SV=3	pda:103713144/5e-06/probable aminodeoxychorismate synthase, chloroplastic; K13950 para-aminobenzoate synthetase [EC:2.6.1.85]	NA	PF01453/3.5E-11/D-mannose binding lectin	NA
Unigene1066_All	1110	6765	2203	-1.75001528259027	0	Down	0	AFK33324.1/1.99482e-42/unknown [Lotus japonicus]	NA	NA	spen:107019727/2e-09/14.7 kDa ribonuclease H-like protein; K03469 ribonuclease HI [EC:3.1.26.4]	At1g17390/2e-08/[R] KOG1075 FOG: Reverse transcriptase	PTHR33033:SF11/1.5E-45/--	NA
Unigene75067_All	1980	14428	7562	-1.06342641722758	0	Down	0	XP_020268106.1/0/phytepsin-like isoform X1 [Asparagus officinalis] &gt;XP_020268107.1 phytepsin-like isoform X1 [Asparagus officinalis] &gt;ONK68066.1 uncharacterized protein A4U43_C05F7060 [Asparagus officinalis]	XM_020412518.1/0.0/PREDICTED: Asparagus officinalis phytepsin-like (LOC109843577), transcript variant X2, mRNA	sp|Q42456|ASPR1_ORYSJ/0.0/Aspartic proteinase oryzasin-1 OS=Oryza sativa subsp. japonica GN=Os05g0567100 PE=2 SV=2	mus:103992824/0.0/aspartic proteinase oryzasin-1-like; K08245 phytepsin [EC:3.4.23.40]	At1g11910/0.0/[O] KOG1339 Aspartyl protease	PS50015/13.355/Saposin B type domain profile.	biological_process:GO:0006629//lipid metabolic process;molecular_function:GO:0004190//aspartic-type endopeptidase activity;
CL17797.Contig2_All	1743	5735	1599	-1.9740183908501	0	Down	0	XP_020270236.1/5.11583e-90/nuclear transcription factor Y subunit A-10-like [Asparagus officinalis] &gt;XP_020270237.1 nuclear transcription factor Y subunit A-10-like [Asparagus officinalis] &gt;ONK67287.1 uncharacterized protein A4U43_C06F18570 [Asparagus officinalis]	XM_020414648.1/0.0/PREDICTED: Asparagus officinalis nuclear transcription factor Y subunit A-10-like (LOC109845392), transcript variant X2, mRNA	sp|Q8LFU0|NFYAA_ARATH/7e-35/Nuclear transcription factor Y subunit A-10 OS=Arabidopsis thaliana GN=NFYA10 PE=2 SV=2	dct:110113295/2e-80/nuclear transcription factor Y subunit A-10-like isoform X1; K08064 nuclear transcription factor Y, alpha	At5g06510/2e-34/[K] KOG1561 CCAAT-binding factor, subunit B (HAP2)	PF02045/9.6E-28/CCAAT-binding transcription factor (CBF-B/NF-YA) subunit B	NA
Unigene29717_All	926	3925.73	657.77	-2.70870067996462	0	Down	0	ONK68252.1/4.17049e-18/uncharacterized protein A4U43_C05F9310 [Asparagus officinalis]	NA	NA	NA	NA	NA	NA
CL16882.Contig2_All	599	2989.13	259	-3.66009648291122	0	Down	0	XP_020706031.1/8.97492e-14/uncharacterized protein LOC110116687 [Dendrobium catenatum]	NA	NA	NA	NA	NA	NA
CL1753.Contig5_All	677	566.66	4209.79	2.76179815199982	0	Up	0	KJB20142.1/1.58301e-49/hypothetical protein B456_003G134900 [Gossypium raimondii]	XM_022292687.1/0.0/PREDICTED: Momordica charantia histone H4 (LOC111017045), mRNA	sp|P62786|H42_WHEAT/6e-51/Histone H4 variant TH091 OS=Triticum aestivum PE=3 SV=2	egu:105039262/1e-49/histone H4-like; K11254 histone H4	At5g59970/1e-50/[B] KOG3467 Histone H4	PS00047/-/Histone H4 signature.	NA
CL5195.Contig7_All	2210	3212.15	350.48	-3.32753008350196	0	Down	0	XP_020256426.1/3.30069e-11/F-box protein At1g61340-like [Asparagus officinalis] &gt;XP_020256427.1 F-box protein At1g61340-like [Asparagus officinalis] &gt;XP_020256428.1 F-box protein At1g61340-like [Asparagus officinalis] &gt;ONK74625.1 uncharacterized protein A4U43_C03F8420 [Asparagus officinalis]	NA	NA	NA	NA	NA	NA
CL21706.Contig2_All	825	3061.18	290.25	-3.53011475028415	0	Down	0	XP_020246994.1/4.50258e-75/22.7 kDa class IV heat shock protein-like [Asparagus officinalis] &gt;ONK57775.1 uncharacterized protein A4U43_C09F3960 [Asparagus officinalis]	NA	sp|P19244|HSP41_PEA/2e-46/22.7 kDa class IV heat shock protein OS=Pisum sativum GN=HSP22.7 PE=2 SV=1	egu:105038569/1e-73/22.7 kDa class IV heat shock protein-like; K13993 HSP20 family protein	At4g10250/8e-42/[O] KOG0710 Molecular chaperone (small heat-shock protein Hsp26/Hsp42)	PTHR11527:SF170/4.3E-73/--	NA
CL1428.Contig46_All	1324	6699.13	2175.41	-1.75408126016763	0	Down	0	GAV73666.1/0/ubiquitin domain-containing protein [Cephalotus follicularis]	XM_013601670.1/0.0/Medicago truncatula polyubiquitin 3 partial mRNA	sp|Q1EC66|UBQ3_ARATH/0.0/Polyubiquitin 3 OS=Arabidopsis thaliana GN=UBQ3 PE=2 SV=1	cann:107843083/0.0/polyubiquitin; K08770 ubiquitin C	At5g03240/0.0/[OR] KOG0001 Ubiquitin and ubiquitin-like proteins	PTHR10666/0.0/--	NA
Unigene63356_All	711	3211	354	-3.31259624307002	0	Down	0	XP_010062711.1/4.25809e-46/PREDICTED: photosystem II 10 kDa polypeptide, chloroplastic [Eucalyptus grandis] &gt;KCW69840.1 hypothetical protein EUGRSUZ_F03186 [Eucalyptus grandis] &gt;KCW69841.1 hypothetical protein EUGRSUZ_F03186 [Eucalyptus grandis]	AY146990.1/0.0/Xerophyta humilis photosystem II 10 kDa protein (PsbR) mRNA, complete cds	sp|P10690|PSBR_SPIOL/2e-41/Photosystem II 10 kDa polypeptide, chloroplastic OS=Spinacia oleracea GN=PSBR PE=2 SV=1	egr:104450023/6e-47/photosystem II 10 kDa polypeptide, chloroplastic; K03541 photosystem II 10kDa protein	NA	PF04725/1.0E-49/Photosystem II 10 kDa polypeptide PsbR	biological_process:GO:0015979//photosynthesis;cellular_component:GO:0016021//integral component of membrane;GO:0009654//photosystem II oxygen evolving complex;
CL14043.Contig1_All	693	984.1	5206.05	2.27191749575078	0	Up	0	OAY83840.1/2.99744e-49/Histone H4 [Ananas comosus]	XM_018633914.1/0.0/PREDICTED: Raphanus sativus histone H4 (LOC108860000), mRNA	sp|P62786|H42_WHEAT/9e-51/Histone H4 variant TH091 OS=Triticum aestivum PE=3 SV=2	egu:105039262/2e-49/histone H4-like; K11254 histone H4	At5g59970/2e-50/[B] KOG3467 Histone H4	PR00623/3.6E-63/Histone H4 signature	NA
Unigene25435_All	1290	249.3	3283.58	3.58791997361863	0	Up	0	XP_022034321.1/6.90098e-54/histone H2B-like [Helianthus annuus] &gt;XP_022034326.1 histone H2B-like [Helianthus annuus] &gt;OTG27911.1 putative histone H2B [Helianthus annuus] &gt;OTG27915.1 putative histone H2B [Helianthus annuus]	FQ383541.1/0.0/Vitis vinifera clone SS0ABG1YJ04	sp|Q9LQQ4|H2B1_ARATH/1e-54/Histone H2B.1 OS=Arabidopsis thaliana GN=At1g07790 PE=1 SV=3	han:110936286/1e-54/histone H2B-like; K11252 histone H2B	At1g07790/3e-54/[B] KOG1744 Histone H2B	PTHR23428/3.6E-123/--	NA
CL966.Contig1_All	1052	14757.01	7878.86	-1.03673647702568	0	Down	0	XP_014502738.1/2.15164e-156/PREDICTED: 40S ribosomal protein S3-3-like [Vigna radiata var. radiata]	KM588131.1/0.0/Ornithogalum longebracteatum 40S ribosomal protein S3-3-like protein (RPS3-3) mRNA, complete cds	sp|Q9SIP7|RS31_ARATH/8e-145/40S ribosomal protein S3-1 OS=Arabidopsis thaliana GN=RPS3A PE=1 SV=1	vra:106763076/3e-157/40S ribosomal protein S3-3; K02985 small subunit ribosomal protein S3e	At2g31610/2e-144/[J] KOG3181 40S ribosomal protein S3	PF07650/2.5E-11/KH domain	biological_process:GO:0006412//translation;cellular_component:GO:0015935//small ribosomal subunit;molecular_function:GO:0003723//RNA binding;GO:0003735//structural constituent of ribosome;
Unigene50854_All	2172	3331	414	-3.13964752460227	0	Down	0	XP_020257405.1/3.86392e-66/protein LNK1-like isoform X2 [Asparagus officinalis]	NA	sp|A8MQN2|LNK1_ARATH/5e-17/Protein LNK1 OS=Arabidopsis thaliana GN=LNK1 PE=1 SV=1	NA	NA	PTHR33334:SF5/1.3E-29/--	NA
Unigene74915_All	1812	4668	1048	-2.28656068759715	0	Down	0	AAF36437.1/0/cysteine-sulphoxide lyase [Allium cepa]	AF409953.1/0.0/Allium sativum root-type alliinase mRNA, partial cds	sp|P31756|ALLN_ALLCG/0.0/Alliin lyase (Fragment) OS=Allium cepa var. aggregatum PE=2 SV=1	mus:103988297/7e-74/tryptophan aminotransferase-related protein 2-like; K16903 L-tryptophan---pyruvate aminotransferase [EC:2.6.1.99]	NA	PF04863/1.3E-24/Alliinase EGF-like domain	NA
CL3741.Contig4_All	1135	3306.55	404.81	-3.16140472647724	0	Down	0	NA	NA	NA	NA	NA	NA	NA
CL15042.Contig2_All	1381	3723	589	-2.7915209204483	0	Down	0	XP_020269717.1/1.96784e-176/oxygen-evolving enhancer protein 1, chloroplastic-like [Asparagus officinalis] &gt;ONK81694.1 uncharacterized protein A4U43_C01F31930 [Asparagus officinalis]	NA	sp|O49079|PSBO_FRIAG/2e-174/Oxygen-evolving enhancer protein 1, chloroplastic OS=Fritillaria agrestis GN=PSBO PE=2 SV=1	nta:107811352/2e-171/oxygen-evolving enhancer protein 1, chloroplastic-like; K02716 photosystem II oxygen-evolving enhancer protein 1	NA	PF01716/9.3E-99/Manganese-stabilising protein / photosystem II polypeptide	biological_process:GO:0042549//photosystem II stabilization;GO:0015979//photosynthesis;cellular_component:GO:0019898//extrinsic component of membrane;GO:0016021//integral component of membrane;GO:0009654//photosystem II oxygen evolving complex;molecular_function:GO:0005509//calcium ion binding;
CL6520.Contig6_All	710	2458.84	65.24	-5.36747211104891	0	Down	0	XP_020246994.1/6.47918e-74/22.7 kDa class IV heat shock protein-like [Asparagus officinalis] &gt;ONK57775.1 uncharacterized protein A4U43_C09F3960 [Asparagus officinalis]	XM_020336285.1/0.0/PREDICTED: Aegilops tauschii subsp. tauschii 16.9 kDa class I heat shock protein 1-like (LOC109777704), mRNA	sp|P19244|HSP41_PEA/1e-49/22.7 kDa class IV heat shock protein OS=Pisum sativum GN=HSP22.7 PE=2 SV=1	hbr:110667504/8e-74/22.0 kDa class IV heat shock protein-like; K13993 HSP20 family protein	At4g10250/4e-44/[O] KOG0710 Molecular chaperone (small heat-shock protein Hsp26/Hsp42)	PS01031/24.771/Heat shock hsp20 proteins family profile.	NA
CL4861.Contig5_All	3640	5750.09	1645.23	-1.93669009656075	0	Down	0	XP_020254994.1/0/FACT complex subunit SPT16-like [Asparagus officinalis] &gt;XP_020254995.1 FACT complex subunit SPT16-like [Asparagus officinalis] &gt;ONK78791.1 uncharacterized protein A4U43_C02F22470 [Asparagus officinalis]	NA	sp|Q7X923|SPT16_ORYSJ/0.0/FACT complex subunit SPT16 OS=Oryza sativa subsp. japonica GN=SPT16 PE=2 SV=2	sbi:8085181/3e-177/uncharacterized protein LOC8085181 isoform X1; K20093 DNA excision repair protein ERCC-6-like [EC:3.6.4.12]	At4g10710/0.0/[E] KOG1189 Global transcriptional regulator, cell division control protein	PF08512/1.5E-15/Histone chaperone Rttp106-like	NA
CL5410.Contig3_All	1953	3472	479	-2.98906423013555	0	Down	0	CBI30220.3/4.84556e-62/unnamed protein product, partial [Vitis vinifera]	XM_010545179.2/0.0/PREDICTED: Tarenaya hassleriana trihelix transcription factor GTL1 (LOC104816381), transcript variant X3, mRNA	NA	NA	At3g10040/6e-51/[S] LSE0079 A Uncharacterized protein, contains SANT domain	PTHR21654:SF18/4.8E-103/--	biological_process:GO:1900037//regulation of cellular response to hypoxia;GO:0010629//negative regulation of gene expression;cellular_component:GO:0005634//nucleus;molecular_function:GO:0004386//helicase activity;
CL4995.Contig1_All	1674	4545.62	11861.51	1.25234384745438	0	Up	0	XP_020271577.1/0/ADP,ATP carrier protein 1, mitochondrial-like [Asparagus officinalis] &gt;ONK79061.1 uncharacterized protein A4U43_C01F2500 [Asparagus officinalis]	XM_006399780.1/0.0/Eutrema salsugineum hypothetical protein (EUTSA_v10013800mg) mRNA, complete cds	sp|P12857|ADT2_MAIZE/0.0/ADP,ATP carrier protein 2, mitochondrial OS=Zea mays GN=ANT2 PE=2 SV=2	egu:105050512/0.0/ADP,ATP carrier protein 1, mitochondrial; K05863 solute carrier family 25 (mitochondrial adenine nucleotide translocator), member 4/5/6/31	At3g08580/0.0/[C] KOG0749 Mitochondrial ADP/ATP carrier proteins	PS50920/22.964/Solute carrier (Solcar) repeat profile.	NA
CL4703.Contig2_All	812	2678.48	161.58	-4.18248882624833	0	Down	0	XP_002991042.1/1.6829e-56/hypothetical protein SELMODRAFT_429429 [Selaginella moellendorffii] &gt;EFJ07850.1 hypothetical protein SELMODRAFT_429429 [Selaginella moellendorffii]	NA	NA	NA	NA	PF15474/5.1E-16/Meiotically up-regulated gene family	biological_process:GO:0009405//pathogenesis;cellular_component:GO:0016021//integral component of membrane;GO:0005576//extracellular region;
CL7913.Contig1_All	868	602.9	4237.45	2.68181086728265	0	Up	0	AEX55240.1/1.08709e-119/peroxidase ATP17a-like protein [Allium sativum]	JN011463.1/0.0/Allium sativum clone CRm17-3 peroxidase ATP17a-like protein mRNA, complete cds	sp|Q681K2|ATS3A_ARATH/1e-33/Embryo-specific protein ATS3A OS=Arabidopsis thaliana GN=ATS3A PE=1 SV=1	NA	At2g41470_1/1e-32/[R] LSE0378 A Embryo-specific protein	PTHR31718:SF2/5.0E-46/--	NA
CL1753.Contig3_All	647	678.32	4426.65	2.57478252973025	0	Up	0	KJB20142.1/6.24819e-50/hypothetical protein B456_003G134900 [Gossypium raimondii]	XM_018633914.1/0.0/PREDICTED: Raphanus sativus histone H4 (LOC108860000), mRNA	sp|P0CG89|H4_SOYBN/5e-51/Histone H4 OS=Glycine max PE=3 SV=1	ppp:PHYPADRAFT_152862/1e-49/HFO1503; histone H4; K11254 histone H4	At5g59970/1e-50/[B] KOG3467 Histone H4	PS00047/-/Histone H4 signature.	NA
Unigene22805_All	2948	4371	906.12	-2.40158419338435	0	Down	0	ONK57250.1/5.2818e-103/uncharacterized protein A4U43_C10F18140 [Asparagus officinalis]	XM_020391830.1/0.0/PREDICTED: Asparagus officinalis small glutamine-rich tetratricopeptide repeat-containing protein-like (LOC109825101), transcript variant X3, mRNA	sp|Q93ZH2|NFYA3_ARATH/1e-30/Nuclear transcription factor Y subunit A-3 OS=Arabidopsis thaliana GN=NFYA3 PE=2 SV=2	pda:103704390/3e-86/small glutamine-rich tetratricopeptide repeat-containing protein; K16365 small glutamine-rich tetratricopeptide repeat-containing protein alpha	At4g08320/5e-32/[R] KOG0553 TPR repeat-containing protein	PTHR22904:SF289/1.7E-45/--	NA
CL14073.Contig2_All	4310	3932.83	692.97	-2.63609786751446	0	Down	0	XP_020268057.1/4.06483e-144/protein MODIFIER OF SNC1 1-like [Asparagus officinalis]	XM_016027132.1/0.0/PREDICTED: Ziziphus jujuba protein MODIFIER OF SNC1 1 (LOC107418432), transcript variant X2, mRNA	sp|Q9SB63|MOS1_ARATH/2e-65/Protein MODIFIER OF SNC1 1 OS=Arabidopsis thaliana GN=MOS1 PE=1 SV=2	cvr:CHLNCDRAFT_136806/6e-06/hypothetical protein; K19720 collagen, type III, alpha	NA	PTHR34805/5.6E-56/--	NA
[truncated: 42,540 more rows]
